# Supplementary material for: Identification of a Diverse Core Set Panel of Rice From the East Coast Region of India Using SNP Markers
Source: Front Genet. 2021 Nov 25;12:726152. doi: 10.3389/fgene.2021.726152 (PMC8655924; doi:10.3389/fgene.2021.726152)
Supplement: Supplementary file 2 [file Table2.XLSX]

## Sheet: Sheet1
Supplementary Table 2. Passport data of the 247 East coast core collections with their IC Nos and states
S.No.	IC.Nos	Name	States
1	IC302929	Oryza sativa L.	Andhra Pradesh
2	IC215080	Oryza sativa L.	Andhra Pradesh
3	IC215102	Oryza sativa L.	Andhra Pradesh
4	IC215180	Oryza sativa L.	Andhra Pradesh
5	IC215062	Oryza sativa L.	Andhra Pradesh
6	IC215096	Oryza sativa L.	Andhra Pradesh
7	IC215201	Oryza sativa L.	Andhra Pradesh
8	IC215296	Oryza sativa L.	Andhra Pradesh
9	IC215081	Oryza sativa L.	Andhra Pradesh
10	IC215252	Oryza sativa L.	Andhra Pradesh
11	IC215319	Oryza sativa L.	Andhra Pradesh
12	IC297618	Oryza sativa L.	Andhra Pradesh
13	IC308321	Oryza sativa L.	Andhra Pradesh
14	IC443842	Oryza sativa L.	Andhra Pradesh
15	IC443867	Oryza sativa L.	Andhra Pradesh
16	IC443835	Oryza sativa L.	Andhra Pradesh
17	IC443829	Oryza sativa L.	Andhra Pradesh
18	IC443789	Oryza sativa L.	Andhra Pradesh
19	IC443897	Oryza sativa L.	Andhra Pradesh
20	IC308168	Oryza sativa L.	Andhra Pradesh
21	IC443827	Oryza sativa L.	Andhra Pradesh
22	IC443837	Oryza sativa L.	Andhra Pradesh
23	IC443925	Oryza sativa L.	Andhra Pradesh
24	IC443820	Oryza sativa L.	Andhra Pradesh
25	IC443808	Oryza sativa L.	Andhra Pradesh
26	IC443934	Oryza sativa L.	Andhra Pradesh
27	IC443794	Oryza sativa L.	Andhra Pradesh
28	IC443873	Oryza sativa L.	Andhra Pradesh
29	IC443894	Oryza sativa L.	Andhra Pradesh
30	IC443927	Oryza sativa L.	Andhra Pradesh
31	IC443823	Oryza sativa L.	Andhra Pradesh
32	IC443861	Oryza sativa L.	Andhra Pradesh
33	IC370817	Oryza sativa L.	Andhra Pradesh
34	IC371907	Oryza sativa L.	Andhra Pradesh
35	IC413178	Oryza sativa L.	Andhra Pradesh
36	IC430600	Oryza sativa L.	Andhra Pradesh
37	IC375772	Oryza sativa L.	Andhra Pradesh
38	IC522307	Oryza sativa L.	Andhra Pradesh
39	IC17022	Oryza sativa L.	Andhra Pradesh
40	IC17032	Oryza sativa L.	Andhra Pradesh
41	IC17062	Oryza sativa L.	Andhra Pradesh
42	IC17078	Oryza sativa L.	Andhra Pradesh
43	IC17081	Oryza sativa L.	Andhra Pradesh
44	IC17090	Oryza sativa L.	Andhra Pradesh
45	IC17095	Oryza sativa L.	Andhra Pradesh
46	IC17105	Oryza sativa L.	Andhra Pradesh
47	IC17108	Oryza sativa L.	Andhra Pradesh
48	IC17122	Oryza sativa L.	Andhra Pradesh
49	IC449586X	Oryza sativa L.	Andhra Pradesh
50	IC75784	Oryza sativa L.	Andhra Pradesh
51	IC75785	Oryza sativa L.	Andhra Pradesh
52	IC75796	Oryza sativa L.	Andhra Pradesh
53	IC75813	Oryza sativa L.	Andhra Pradesh
54	IC75839	Oryza sativa L.	Andhra Pradesh
55	IC75896	Oryza sativa L.	Andhra Pradesh
56	IC75901	Oryza sativa L.	Andhra Pradesh
57	IC75934	Oryza sativa L.	Andhra Pradesh
58	IC75982	Oryza sativa L.	Andhra Pradesh
59	EC132872	Oryza sativa L.	Andhra Pradesh
60	IC17044	Oryza sativa L.	Andhra Pradesh
61	IC17084	Oryza sativa L.	Andhra Pradesh
62	IC210761	Oryza sativa L.	Andhra Pradesh
63	IC210762	Oryza sativa L.	Andhra Pradesh
64	IC210763	Oryza sativa L.	Andhra Pradesh
65	IC210778	Oryza sativa L.	Andhra Pradesh
66	IC210794A	Oryza sativa L.	Andhra Pradesh
67	IC210808	Oryza sativa L.	Andhra Pradesh
68	IC210809	Oryza sativa L.	Andhra Pradesh
69	IC210815	Oryza sativa L.	Andhra Pradesh
70	IC210834	Oryza sativa L.	Andhra Pradesh
71	IC210843	Oryza sativa L.	Andhra Pradesh
72	IC210896	Oryza sativa L.	Andhra Pradesh
73	IC540566	Oryza sativa L.	Andhra Pradesh
74	IC540572	Oryza sativa L.	Andhra Pradesh
75	IC540578	Oryza sativa L.	Andhra Pradesh
76	IC540580	Oryza sativa L.	Andhra Pradesh
77	IC540586	Oryza sativa L.	Andhra Pradesh
78	IC540604	Oryza sativa L.	Andhra Pradesh
79	IC540621	Oryza sativa L.	Andhra Pradesh
80	IC540623	Oryza sativa L.	Andhra Pradesh
81	IC540626	Oryza sativa L.	Andhra Pradesh
82	IC540628	Oryza sativa L.	Andhra Pradesh
83	IC540630	Oryza sativa L.	Andhra Pradesh
84	IC540631	Oryza sativa L.	Andhra Pradesh
85	IC540633	Oryza sativa L.	Andhra Pradesh
86	IC540635	Oryza sativa L.	Andhra Pradesh
87	IC540638	Oryza sativa L.	Andhra Pradesh
88	IC540654	Oryza sativa L.	Andhra Pradesh
89	IC540684	Oryza sativa L.	Andhra Pradesh
90	IC540691	Oryza sativa L.	Andhra Pradesh
91	IC540697	Oryza sativa L.	Andhra Pradesh
92	IC540705	Oryza sativa L.	Andhra Pradesh
93	IC540709	Oryza sativa L.	Andhra Pradesh
94	IC540732	Oryza sativa L.	Andhra Pradesh
95	IC540746	Oryza sativa L.	Andhra Pradesh
96	IC540752	Oryza sativa L.	Andhra Pradesh
97	IC540758	Oryza sativa L.	Andhra Pradesh
98	IC540776	Oryza sativa L.	Andhra Pradesh
99	IC540787	Oryza sativa L.	Andhra Pradesh
100	IC75964	Oryza sativa L.	Andhra Pradesh
101	IC75995	Oryza sativa L.	Andhra Pradesh
102	IC76002	Oryza sativa L.	Andhra Pradesh
103	IC76005	Oryza sativa L.	Andhra Pradesh
104	IC76026	Oryza sativa L.	Andhra Pradesh
105	IC76050	Oryza sativa L.	Andhra Pradesh
106	IC76062	Oryza sativa L.	Andhra Pradesh
107	IC17028X	Oryza sativa L.	Andhra Pradesh
108	IC17035	Oryza sativa L.	Andhra Pradesh
109	IC17054	Oryza sativa L.	Andhra Pradesh
110	IC17084X	Oryza sativa L.	Andhra Pradesh
111	IC17098	Oryza sativa L.	Andhra Pradesh
112	IC449562X	Oryza sativa L.	Andhra Pradesh
113	IC449734X	Oryza sativa L.	Andhra Pradesh
114	IC540553	Oryza sativa L.	Andhra Pradesh
115	IC540555	Oryza sativa L.	Andhra Pradesh
116	IC540562	Oryza sativa L.	Andhra Pradesh
117	IC540564	Oryza sativa L.	Andhra Pradesh
118	IC540588	Oryza sativa L.	Andhra Pradesh
119	IC540637	Oryza sativa L.	Andhra Pradesh
120	IC540712	Oryza sativa L.	Andhra Pradesh
121	IC540744	Oryza sativa L.	Andhra Pradesh
122	IC540749	Oryza sativa L.	Andhra Pradesh
123	IC540761	Oryza sativa L.	Andhra Pradesh
124	IC17028	Oryza sativa L.	Andhra Pradesh
125	IC17057	Oryza sativa L.	Andhra Pradesh
126	IC461147	Oryza sativa L.	Andhra Pradesh
127	IC449618	Oryza sativa L.	Orissa
128	IC450236	Oryza sativa L.	Orissa
129	IC451400	Oryza sativa L.	Orissa
130	IC451474	Oryza sativa L.	Orissa
131	IC451442	Oryza sativa L.	Orissa
132	IC451486	Oryza sativa L.	Orissa
133	IC451483	Oryza sativa L.	Orissa
134	IC451496	Oryza sativa L.	Orissa
135	IC451461	Oryza sativa L.	Orissa
136	IC451406	Oryza sativa L.	Orissa
137	IC451500	Oryza sativa L.	Orissa
138	IC451480	Oryza sativa L.	Orissa
139	IC451471	Oryza sativa L.	Orissa
140	IC451498	Oryza sativa L.	Orissa
141	IC451428	Oryza sativa L.	Orissa
142	IC451477	Oryza sativa L.	Orissa
143	IC451405	Oryza sativa L.	Orissa
144	IC451507	Oryza sativa L.	Orissa
145	IC451569	Oryza sativa L.	Orissa
146	IC451540	Oryza sativa L.	Orissa
147	IC451561	Oryza sativa L.	Orissa
148	IC451534	Oryza sativa L.	Orissa
149	IC451544	Oryza sativa L.	Orissa
150	IC451577	Oryza sativa L.	Orissa
151	IC451564	Oryza sativa L.	Orissa
152	IC451524	Oryza sativa L.	Orissa
153	IC451590	Oryza sativa L.	Orissa
154	IC451521	Oryza sativa L.	Orissa
155	IC453296	Oryza sativa L.	Orissa
156	IC453778	Oryza sativa L.	Orissa
157	IC453770	Oryza sativa L.	Orissa
158	IC453748	Oryza sativa L.	Orissa
159	IC453758	Oryza sativa L.	Orissa
160	IC453766	Oryza sativa L.	Orissa
161	IC453743	Oryza sativa L.	Orissa
162	IC453789	Oryza sativa L.	Orissa
163	IC453797	Oryza sativa L.	Orissa
164	IC453796	Oryza sativa L.	Orissa
165	IC453762	Oryza sativa L.	Orissa
166	IC453722	Oryza sativa L.	Orissa
167	IC453872	Oryza sativa L.	Orissa
168	EC205147	Oryza sativa L.	Orissa
169	IC86000	Oryza sativa L.	Orissa
170	IC86431	Oryza sativa L.	Orissa
171	IC86441	Oryza sativa L.	Orissa
172	IC145456	Oryza sativa L.	Tamil Nadu
173	IC200093	Oryza sativa L.	Tamil Nadu
174	IC200096	Oryza sativa L.	Tamil Nadu
175	IC200099	Oryza sativa L.	Tamil Nadu
176	IC200100	Oryza sativa L.	Tamil Nadu
177	IC200102	Oryza sativa L.	Tamil Nadu
178	IC200103	Oryza sativa L.	Tamil Nadu
179	IC200676	Oryza sativa L.	Tamil Nadu
180	IC200677	Oryza sativa L.	Tamil Nadu
181	IC200678	Oryza sativa L.	Tamil Nadu
182	IC70843A	Oryza sativa L.	Tamil Nadu
183	IC70879A	Oryza sativa L.	Tamil Nadu
184	IC85712	Oryza sativa L.	Tamil Nadu
185	IC85722	Oryza sativa L.	Tamil Nadu
186	IC524926	Oryza sativa L.	Tamil Nadu
187	IC524724	Oryza sativa L.	Tamil Nadu
188	IC524781	Oryza sativa L.	Tamil Nadu
189	IC524879	Oryza sativa L.	Tamil Nadu
190	IC524943	Oryza sativa L.	Tamil Nadu
191	IC524919	Oryza sativa L.	Tamil Nadu
192	IC524848	Oryza sativa L.	Tamil Nadu
193	IC524912	Oryza sativa L.	Tamil Nadu
194	IC524710	Oryza sativa L.	Tamil Nadu
195	IC524856	Oryza sativa L.	Tamil Nadu
196	IC524920	Oryza sativa L.	Tamil Nadu
197	IC524970	Oryza sativa L.	Tamil Nadu
198	IC524833	Oryza sativa L.	Tamil Nadu
199	IC524881	Oryza sativa L.	Tamil Nadu
200	IC524711	Oryza sativa L.	Tamil Nadu
201	IC524791	Oryza sativa L.	Tamil Nadu
202	IC524866	Oryza sativa L.	Tamil Nadu
203	IC524914	Oryza sativa L.	Tamil Nadu
204	IC524810	Oryza sativa L.	Tamil Nadu
205	IC524972	Oryza sativa L.	Tamil Nadu
206	IC524753	Oryza sativa L.	Tamil Nadu
207	IC524884	Oryza sativa L.	Tamil Nadu
208	IC524730	Oryza sativa L.	Tamil Nadu
209	IC524796	Oryza sativa L.	Tamil Nadu
210	IC524828	Oryza sativa L.	Tamil Nadu
211	IC524675	Oryza sativa L.	Tamil Nadu
212	IC524739	Oryza sativa L.	Tamil Nadu
213	IC524941	Oryza sativa L.	Tamil Nadu
214	IC525092	Oryza sativa L.	Tamil Nadu
215	IC525048	Oryza sativa L.	Tamil Nadu
216	IC525116	Oryza sativa L.	Tamil Nadu
217	IC525160	Oryza sativa L.	Tamil Nadu
218	IC525161	Oryza sativa L.	Tamil Nadu
219	IC525169	Oryza sativa L.	Tamil Nadu
220	IC525170	Oryza sativa L.	Tamil Nadu
221	IC525028	Oryza sativa L.	Tamil Nadu
222	IC525121	Oryza sativa L.	Tamil Nadu
223	IC525156	Oryza sativa L.	Tamil Nadu
224	IC525022	Oryza sativa L.	Tamil Nadu
225	IC525115	Oryza sativa L.	Tamil Nadu
226	IC320827	Oryza sativa L.	Tamil Nadu
227	IC449589	Oryza sativa L.	Tamil Nadu
228	IC461704X	Oryza sativa L.	Tamil Nadu
229	IC449543X	Oryza sativa L.	Tamil Nadu
230	IC449545X	Oryza sativa L.	Tamil Nadu
231	IC449578X	Oryza sativa L.	Tamil Nadu
232	IC449701X	Oryza sativa L.	Tamil Nadu
233	IC449782X	Oryza sativa L.	Tamil Nadu
234	IC70685	Oryza sativa L.	Tamil Nadu
235	IC85713	Oryza sativa L.	Tamil Nadu
236	IC85719	Oryza sativa L.	Tamil Nadu
237	IC145243	Oryza sativa L.	Tamil Nadu
238	IC145244	Oryza sativa L.	Tamil Nadu
239	IC461175	Oryza sativa L.	Tamil Nadu
240	IC461184	Oryza sativa L.	Tamil Nadu
241	IC461721	Oryza sativa L.	Tamil Nadu
242	IC65965	Oryza sativa L.	Tamil Nadu
243	IC66226	Oryza sativa L.	Tamil Nadu
244	IC70881	Oryza sativa L.	Tamil Nadu
245	IC70883	Oryza sativa L.	Tamil Nadu
246	IC86476	Oryza sativa L.	Tamil Nadu
247	IC86483	Oryza sativa L.	Tamil Nadu
