# Supplementary material for: Identification of a Diverse Core Set Panel of Rice From the East Coast Region of India Using SNP Markers
Source: Front Genet. 2021 Nov 25;12:726152. doi: 10.3389/fgene.2021.726152 (PMC8655924; doi:10.3389/fgene.2021.726152)
Supplement: Supplementary file 3 [file Table3.XLSX]

## Sheet: Sheet1
Supplementary Table 3. Passport data of the 30 East coast mini core collections with their IC Nos and states
S.No.	IC.Nos	Name	States
1	IC215319	Oryza sativa L.	Andhra Pradesh
2	IC443835	Oryza sativa L.	Andhra Pradesh
3	IC443829	Oryza sativa L.	Andhra Pradesh
4	IC443823	Oryza sativa L.	Andhra Pradesh
5	IC443861	Oryza sativa L.	Andhra Pradesh
6	IC17105	Oryza sativa L.	Andhra Pradesh
7	EC132872	Oryza sativa L.	Andhra Pradesh
8	IC17044	Oryza sativa L.	Andhra Pradesh
9	IC210761	Oryza sativa L.	Andhra Pradesh
10	IC210763	Oryza sativa L.	Andhra Pradesh
11	IC210815	Oryza sativa L.	Andhra Pradesh
12	IC540580	Oryza sativa L.	Andhra Pradesh
13	IC540604	Oryza sativa L.	Andhra Pradesh
14	IC540626	Oryza sativa L.	Andhra Pradesh
15	IC540638	Oryza sativa L.	Andhra Pradesh
16	IC540697	Oryza sativa L.	Andhra Pradesh
17	IC540705	Oryza sativa L.	Andhra Pradesh
18	IC540709	Oryza sativa L.	Andhra Pradesh
19	IC540732	Oryza sativa L.	Andhra Pradesh
20	IC540746	Oryza sativa L.	Andhra Pradesh
21	IC17098	Oryza sativa L.	Andhra Pradesh
22	IC540564	Oryza sativa L.	Andhra Pradesh
23	IC453770	Oryza sativa L.	Orissa
24	IC453722	Oryza sativa L.	Orissa
25	IC200102	Oryza sativa L.	Tamil Nadu
26	IC524781	Oryza sativa L.	Tamil Nadu
27	IC524675	Oryza sativa L.	Tamil Nadu
28	IC524739	Oryza sativa L.	Tamil Nadu
29	IC525161	Oryza sativa L.	Tamil Nadu
30	IC525028	Oryza sativa L.	Tamil Nadu
