# Supplementary material for: Identification of a Diverse Core Set Panel of Rice From the East Coast Region of India Using SNP Markers
Source: Front Genet. 2021 Nov 25;12:726152. doi: 10.3389/fgene.2021.726152 (PMC8655924; doi:10.3389/fgene.2021.726152)
Supplement: Supplementary file 4 [file Table1.XLSX]

## Sheet: Sheet1
Supplementary Table 1. Passport data of the 2242 East coast accessions with their IC Nos and states
S.No.	IC Nos	Name	States
1	IC302929	Oryza sativa L.	Andhra Pradesh
2	IC215136	Oryza sativa L.	Andhra Pradesh
3	IC215080	Oryza sativa L.	Andhra Pradesh
4	IC215127	Oryza sativa L.	Andhra Pradesh
5	IC215159	Oryza sativa L.	Andhra Pradesh
6	IC215218	Oryza sativa L.	Andhra Pradesh
7	IC215214	Oryza sativa L.	Andhra Pradesh
8	IC215251	Oryza sativa L.	Andhra Pradesh
9	IC215308	Oryza sativa L.	Andhra Pradesh
10	IC215283	Oryza sativa L.	Andhra Pradesh
11	IC215069	Oryza sativa L.	Andhra Pradesh
12	IC215091	Oryza sativa L.	Andhra Pradesh
13	IC215118	Oryza sativa L.	Andhra Pradesh
14	IC215134	Oryza sativa L.	Andhra Pradesh
15	IC215146	Oryza sativa L.	Andhra Pradesh
16	IC215172	Oryza sativa L.	Andhra Pradesh
17	IC215187	Oryza sativa L.	Andhra Pradesh
18	IC215244	Oryza sativa L.	Andhra Pradesh
19	IC215260	Oryza sativa L.	Andhra Pradesh
20	IC215273	Oryza sativa L.	Andhra Pradesh
21	IC215295	Oryza sativa L.	Andhra Pradesh
22	IC215075	Oryza sativa L.	Andhra Pradesh
23	IC215102	Oryza sativa L.	Andhra Pradesh
24	IC215092	Oryza sativa L.	Andhra Pradesh
25	IC215108	Oryza sativa L.	Andhra Pradesh
26	IC215158	Oryza sativa L.	Andhra Pradesh
27	IC215180	Oryza sativa L.	Andhra Pradesh
28	IC215194	Oryza sativa L.	Andhra Pradesh
29	IC215209	Oryza sativa L.	Andhra Pradesh
30	IC215234	Oryza sativa L.	Andhra Pradesh
31	IC215220	Oryza sativa L.	Andhra Pradesh
32	IC215248	Oryza sativa L.	Andhra Pradesh
33	IC215289	Oryza sativa L.	Andhra Pradesh
34	IC215282	Oryza sativa L.	Andhra Pradesh
35	IC215068	Oryza sativa L.	Andhra Pradesh
36	IC215093	Oryza sativa L.	Andhra Pradesh
37	IC215117	Oryza sativa L.	Andhra Pradesh
38	IC215133	Oryza sativa L.	Andhra Pradesh
39	IC215202	Oryza sativa L.	Andhra Pradesh
40	IC215243	Oryza sativa L.	Andhra Pradesh
41	IC215223	Oryza sativa L.	Andhra Pradesh
42	IC215259	Oryza sativa L.	Andhra Pradesh
43	IC215079	Oryza sativa L.	Andhra Pradesh
44	IC215101	Oryza sativa L.	Andhra Pradesh
45	IC215109	Oryza sativa L.	Andhra Pradesh
46	IC215106	Oryza sativa L.	Andhra Pradesh
47	IC215157	Oryza sativa L.	Andhra Pradesh
48	IC215179	Oryza sativa L.	Andhra Pradesh
49	IC215208	Oryza sativa L.	Andhra Pradesh
50	IC215233	Oryza sativa L.	Andhra Pradesh
51	IC215253	Oryza sativa L.	Andhra Pradesh
52	IC215247	Oryza sativa L.	Andhra Pradesh
53	IC215305	Oryza sativa L.	Andhra Pradesh
54	IC215062	Oryza sativa L.	Andhra Pradesh
55	IC215067	Oryza sativa L.	Andhra Pradesh
56	IC215116	Oryza sativa L.	Andhra Pradesh
57	IC215132	Oryza sativa L.	Andhra Pradesh
58	IC215141	Oryza sativa L.	Andhra Pradesh
59	IC215170	Oryza sativa L.	Andhra Pradesh
60	IC215185	Oryza sativa L.	Andhra Pradesh
61	IC215242	Oryza sativa L.	Andhra Pradesh
62	IC215222	Oryza sativa L.	Andhra Pradesh
63	IC215258	Oryza sativa L.	Andhra Pradesh
64	IC215306	Oryza sativa L.	Andhra Pradesh
65	IC215292	Oryza sativa L.	Andhra Pradesh
66	IC215332	Oryza sativa L.	Andhra Pradesh
67	IC215058	Oryza sativa L.	Andhra Pradesh
68	IC215100	Oryza sativa L.	Andhra Pradesh
69	IC215124	Oryza sativa L.	Andhra Pradesh
70	IC215111	Oryza sativa L.	Andhra Pradesh
71	IC215155	Oryza sativa L.	Andhra Pradesh
72	IC215178	Oryza sativa L.	Andhra Pradesh
73	IC215192	Oryza sativa L.	Andhra Pradesh
74	IC215207	Oryza sativa L.	Andhra Pradesh
75	IC215232	Oryza sativa L.	Andhra Pradesh
76	IC215246	Oryza sativa L.	Andhra Pradesh
77	IC215300	Oryza sativa L.	Andhra Pradesh
78	IC215277	Oryza sativa L.	Andhra Pradesh
79	IC215060	Oryza sativa L.	Andhra Pradesh
80	IC215065	Oryza sativa L.	Andhra Pradesh
81	IC215088	Oryza sativa L.	Andhra Pradesh
82	IC215131	Oryza sativa L.	Andhra Pradesh
83	IC215184	Oryza sativa L.	Andhra Pradesh
84	IC215241	Oryza sativa L.	Andhra Pradesh
85	IC215219	Oryza sativa L.	Andhra Pradesh
86	IC215257	Oryza sativa L.	Andhra Pradesh
87	IC215290	Oryza sativa L.	Andhra Pradesh
88	IC215076	Oryza sativa L.	Andhra Pradesh
89	IC215099	Oryza sativa L.	Andhra Pradesh
90	IC215123	Oryza sativa L.	Andhra Pradesh
91	IC215125	Oryza sativa L.	Andhra Pradesh
92	IC215231	Oryza sativa L.	Andhra Pradesh
93	IC215264	Oryza sativa L.	Andhra Pradesh
94	IC215255	Oryza sativa L.	Andhra Pradesh
95	IC215299	Oryza sativa L.	Andhra Pradesh
96	IC215291	Oryza sativa L.	Andhra Pradesh
97	IC215057	Oryza sativa L.	Andhra Pradesh
98	IC215061	Oryza sativa L.	Andhra Pradesh
99	IC215114	Oryza sativa L.	Andhra Pradesh
100	IC215168	Oryza sativa L.	Andhra Pradesh
101	IC215139	Oryza sativa L.	Andhra Pradesh
102	IC215199	Oryza sativa L.	Andhra Pradesh
103	IC215188	Oryza sativa L.	Andhra Pradesh
104	IC215240	Oryza sativa L.	Andhra Pradesh
105	IC215236	Oryza sativa L.	Andhra Pradesh
106	IC215256	Oryza sativa L.	Andhra Pradesh
107	IC215339	Oryza sativa L.	Andhra Pradesh
108	IC215288	Oryza sativa L.	Andhra Pradesh
109	IC215329	Oryza sativa L.	Andhra Pradesh
110	IC215074	Oryza sativa L.	Andhra Pradesh
111	IC215098	Oryza sativa L.	Andhra Pradesh
112	IC215122	Oryza sativa L.	Andhra Pradesh
113	IC215137	Oryza sativa L.	Andhra Pradesh
114	IC215153	Oryza sativa L.	Andhra Pradesh
115	IC215176	Oryza sativa L.	Andhra Pradesh
116	IC215190	Oryza sativa L.	Andhra Pradesh
117	IC215205	Oryza sativa L.	Andhra Pradesh
118	IC215229	Oryza sativa L.	Andhra Pradesh
119	IC215263	Oryza sativa L.	Andhra Pradesh
120	IC215268	Oryza sativa L.	Andhra Pradesh
121	IC215298	Oryza sativa L.	Andhra Pradesh
122	IC215056	Oryza sativa L.	Andhra Pradesh
123	IC215077	Oryza sativa L.	Andhra Pradesh
124	IC215084	Oryza sativa L.	Andhra Pradesh
125	IC215113	Oryza sativa L.	Andhra Pradesh
126	IC215145	Oryza sativa L.	Andhra Pradesh
127	IC215198	Oryza sativa L.	Andhra Pradesh
128	IC215200	Oryza sativa L.	Andhra Pradesh
129	IC215238	Oryza sativa L.	Andhra Pradesh
130	IC215217	Oryza sativa L.	Andhra Pradesh
131	IC215254	Oryza sativa L.	Andhra Pradesh
132	IC215287	Oryza sativa L.	Andhra Pradesh
133	IC215073	Oryza sativa L.	Andhra Pradesh
134	IC215097	Oryza sativa L.	Andhra Pradesh
135	IC215121	Oryza sativa L.	Andhra Pradesh
136	IC215136X	Oryza sativa L.	Andhra Pradesh
137	IC215152	Oryza sativa L.	Andhra Pradesh
138	IC215228	Oryza sativa L.	Andhra Pradesh
139	IC215262	Oryza sativa L.	Andhra Pradesh
140	IC215297	Oryza sativa L.	Andhra Pradesh
141	IC215082	Oryza sativa L.	Andhra Pradesh
142	IC215112	Oryza sativa L.	Andhra Pradesh
143	IC215165	Oryza sativa L.	Andhra Pradesh
144	IC215169	Oryza sativa L.	Andhra Pradesh
145	IC215197	Oryza sativa L.	Andhra Pradesh
146	IC215213	Oryza sativa L.	Andhra Pradesh
147	IC215235	Oryza sativa L.	Andhra Pradesh
148	IC215216	Oryza sativa L.	Andhra Pradesh
149	IC215270	Oryza sativa L.	Andhra Pradesh
150	IC215322	Oryza sativa L.	Andhra Pradesh
151	IC215285	Oryza sativa L.	Andhra Pradesh
152	IC215327	Oryza sativa L.	Andhra Pradesh
153	IC215070	Oryza sativa L.	Andhra Pradesh
154	IC215096	Oryza sativa L.	Andhra Pradesh
155	IC215135	Oryza sativa L.	Andhra Pradesh
156	IC215151	Oryza sativa L.	Andhra Pradesh
157	IC215174	Oryza sativa L.	Andhra Pradesh
158	IC215201	Oryza sativa L.	Andhra Pradesh
159	IC215245	Oryza sativa L.	Andhra Pradesh
160	IC215227	Oryza sativa L.	Andhra Pradesh
161	IC215261	Oryza sativa L.	Andhra Pradesh
162	IC215276	Oryza sativa L.	Andhra Pradesh
163	IC215296	Oryza sativa L.	Andhra Pradesh
164	IC215054	Oryza sativa L.	Andhra Pradesh
165	IC215104	Oryza sativa L.	Andhra Pradesh
166	IC215081	Oryza sativa L.	Andhra Pradesh
167	IC215110	Oryza sativa L.	Andhra Pradesh
168	IC215163	Oryza sativa L.	Andhra Pradesh
169	IC215167	Oryza sativa L.	Andhra Pradesh
170	IC215196	Oryza sativa L.	Andhra Pradesh
171	IC215212	Oryza sativa L.	Andhra Pradesh
172	IC215237	Oryza sativa L.	Andhra Pradesh
173	IC215215	Oryza sativa L.	Andhra Pradesh
174	IC215252	Oryza sativa L.	Andhra Pradesh
175	IC215319	Oryza sativa L.	Andhra Pradesh
176	IC215284	Oryza sativa L.	Andhra Pradesh
177	IC297618	Oryza sativa L.	Andhra Pradesh
178	IC297617	Oryza sativa L.	Andhra Pradesh
179	IC297619	Oryza sativa L.	Andhra Pradesh
180	IC296246	Oryza sativa L.	Andhra Pradesh
181	IC302992	Oryza sativa L.	Andhra Pradesh
182	IC296158	Oryza sativa L.	Andhra Pradesh
183	IC296050	Oryza sativa L.	Andhra Pradesh
184	IC308169	Oryza sativa L.	Andhra Pradesh
185	IC306701	Oryza sativa L.	Andhra Pradesh
186	IC306671	Oryza sativa L.	Andhra Pradesh
187	IC305092	Oryza sativa L.	Andhra Pradesh
188	IC308321	Oryza sativa L.	Andhra Pradesh
189	IC443858	Oryza sativa L.	Andhra Pradesh
190	IC296247	Oryza sativa L.	Andhra Pradesh
191	IC296212	Oryza sativa L.	Andhra Pradesh
192	IC443824	Oryza sativa L.	Andhra Pradesh
193	IC443803	Oryza sativa L.	Andhra Pradesh
194	IC443791	Oryza sativa L.	Andhra Pradesh
195	IC443842	Oryza sativa L.	Andhra Pradesh
196	IC443867	Oryza sativa L.	Andhra Pradesh
197	IC443862	Oryza sativa L.	Andhra Pradesh
198	IC443900	Oryza sativa L.	Andhra Pradesh
199	IC443883	Oryza sativa L.	Andhra Pradesh
200	IC443901	Oryza sativa L.	Andhra Pradesh
201	IC443931	Oryza sativa L.	Andhra Pradesh
202	IC296248	Oryza sativa L.	Andhra Pradesh
203	IC443819	Oryza sativa L.	Andhra Pradesh
204	IC443811	Oryza sativa L.	Andhra Pradesh
205	IC443834	Oryza sativa L.	Andhra Pradesh
206	IC443855	Oryza sativa L.	Andhra Pradesh
207	IC443874	Oryza sativa L.	Andhra Pradesh
208	IC443895	Oryza sativa L.	Andhra Pradesh
209	IC443908	Oryza sativa L.	Andhra Pradesh
210	IC443917	Oryza sativa L.	Andhra Pradesh
211	IC443933	Oryza sativa L.	Andhra Pradesh
212	IC302937	Oryza sativa L.	Andhra Pradesh
213	IC443826	Oryza sativa L.	Andhra Pradesh
214	IC443801	Oryza sativa L.	Andhra Pradesh
215	IC443816	Oryza sativa L.	Andhra Pradesh
216	IC443843	Oryza sativa L.	Andhra Pradesh
217	IC443870	Oryza sativa L.	Andhra Pradesh
218	IC443865	Oryza sativa L.	Andhra Pradesh
219	IC443886	Oryza sativa L.	Andhra Pradesh
220	IC443877	Oryza sativa L.	Andhra Pradesh
221	IC443916	Oryza sativa L.	Andhra Pradesh
222	IC443792	Oryza sativa L.	Andhra Pradesh
223	IC443809	Oryza sativa L.	Andhra Pradesh
224	IC443835	Oryza sativa L.	Andhra Pradesh
225	IC443856	Oryza sativa L.	Andhra Pradesh
226	IC443872	Oryza sativa L.	Andhra Pradesh
227	IC443896	Oryza sativa L.	Andhra Pradesh
228	IC443905	Oryza sativa L.	Andhra Pradesh
229	IC443902	Oryza sativa L.	Andhra Pradesh
230	IC443935	Oryza sativa L.	Andhra Pradesh
231	IC308319	Oryza sativa L.	Andhra Pradesh
232	IC443829	Oryza sativa L.	Andhra Pradesh
233	IC443802	Oryza sativa L.	Andhra Pradesh
234	IC443828	Oryza sativa L.	Andhra Pradesh
235	IC443844	Oryza sativa L.	Andhra Pradesh
236	IC443868	Oryza sativa L.	Andhra Pradesh
237	IC443864	Oryza sativa L.	Andhra Pradesh
238	IC443885	Oryza sativa L.	Andhra Pradesh
239	IC443893	Oryza sativa L.	Andhra Pradesh
240	IC443922	Oryza sativa L.	Andhra Pradesh
241	IC443789	Oryza sativa L.	Andhra Pradesh
242	IC443813	Oryza sativa L.	Andhra Pradesh
243	IC443836	Oryza sativa L.	Andhra Pradesh
244	IC443857	Oryza sativa L.	Andhra Pradesh
245	IC443875	Oryza sativa L.	Andhra Pradesh
246	IC443897	Oryza sativa L.	Andhra Pradesh
247	IC443918	Oryza sativa L.	Andhra Pradesh
248	IC443898	Oryza sativa L.	Andhra Pradesh
249	IC443928	Oryza sativa L.	Andhra Pradesh
250	IC308168	Oryza sativa L.	Andhra Pradesh
251	IC443788	Oryza sativa L.	Andhra Pradesh
252	IC443814	Oryza sativa L.	Andhra Pradesh
253	IC443827	Oryza sativa L.	Andhra Pradesh
254	IC443845	Oryza sativa L.	Andhra Pradesh
255	IC443876	Oryza sativa L.	Andhra Pradesh
256	IC443863	Oryza sativa L.	Andhra Pradesh
257	IC443923	Oryza sativa L.	Andhra Pradesh
258	IC443887	Oryza sativa L.	Andhra Pradesh
259	IC443903	Oryza sativa L.	Andhra Pradesh
260	IC443804	Oryza sativa L.	Andhra Pradesh
261	IC443795	Oryza sativa L.	Andhra Pradesh
262	IC443837	Oryza sativa L.	Andhra Pradesh
263	IC443859	Oryza sativa L.	Andhra Pradesh
264	IC443849	Oryza sativa L.	Andhra Pradesh
265	IC443907	Oryza sativa L.	Andhra Pradesh
266	IC443910	Oryza sativa L.	Andhra Pradesh
267	IC443899	Oryza sativa L.	Andhra Pradesh
268	IC443930	Oryza sativa L.	Andhra Pradesh
269	IC443800	Oryza sativa L.	Andhra Pradesh
270	IC443815	Oryza sativa L.	Andhra Pradesh
271	IC443787	Oryza sativa L.	Andhra Pradesh
272	IC443846	Oryza sativa L.	Andhra Pradesh
273	IC443871	Oryza sativa L.	Andhra Pradesh
274	IC443866	Oryza sativa L.	Andhra Pradesh
275	IC443881	Oryza sativa L.	Andhra Pradesh
276	IC443920	Oryza sativa L.	Andhra Pradesh
277	IC443924	Oryza sativa L.	Andhra Pradesh
278	IC443805	Oryza sativa L.	Andhra Pradesh
279	IC443796	Oryza sativa L.	Andhra Pradesh
280	IC443838	Oryza sativa L.	Andhra Pradesh
281	IC443848	Oryza sativa L.	Andhra Pradesh
282	IC443858X	Oryza sativa L.	Andhra Pradesh
283	IC443919	Oryza sativa L.	Andhra Pradesh
284	IC443890	Oryza sativa L.	Andhra Pradesh
285	IC443932	Oryza sativa L.	Andhra Pradesh
286	IC443799	Oryza sativa L.	Andhra Pradesh
287	IC443812	Oryza sativa L.	Andhra Pradesh
288	IC443786	Oryza sativa L.	Andhra Pradesh
289	IC443851	Oryza sativa L.	Andhra Pradesh
290	IC443869	Oryza sativa L.	Andhra Pradesh
291	IC443882	Oryza sativa L.	Andhra Pradesh
292	IC443879	Oryza sativa L.	Andhra Pradesh
293	IC443921	Oryza sativa L.	Andhra Pradesh
294	IC443925	Oryza sativa L.	Andhra Pradesh
295	IC443820	Oryza sativa L.	Andhra Pradesh
296	IC443807	Oryza sativa L.	Andhra Pradesh
297	IC443790	Oryza sativa L.	Andhra Pradesh
298	IC443839	Oryza sativa L.	Andhra Pradesh
299	IC443850	Oryza sativa L.	Andhra Pradesh
300	IC443860	Oryza sativa L.	Andhra Pradesh
301	IC443914	Oryza sativa L.	Andhra Pradesh
302	IC443909	Oryza sativa L.	Andhra Pradesh
303	IC443913	Oryza sativa L.	Andhra Pradesh
304	IC443793	Oryza sativa L.	Andhra Pradesh
305	IC443808	Oryza sativa L.	Andhra Pradesh
306	IC443853	Oryza sativa L.	Andhra Pradesh
307	IC443832	Oryza sativa L.	Andhra Pradesh
308	IC443892	Oryza sativa L.	Andhra Pradesh
309	IC443912	Oryza sativa L.	Andhra Pradesh
310	IC443911	Oryza sativa L.	Andhra Pradesh
311	IC443926	Oryza sativa L.	Andhra Pradesh
312	IC443821	Oryza sativa L.	Andhra Pradesh
313	IC443810	Oryza sativa L.	Andhra Pradesh
314	IC443798	Oryza sativa L.	Andhra Pradesh
315	IC443840	Oryza sativa L.	Andhra Pradesh
316	IC443847	Oryza sativa L.	Andhra Pradesh
317	IC443915	Oryza sativa L.	Andhra Pradesh
318	IC443906	Oryza sativa L.	Andhra Pradesh
319	IC443888	Oryza sativa L.	Andhra Pradesh
320	IC443934	Oryza sativa L.	Andhra Pradesh
321	IC296244	Oryza sativa L.	Andhra Pradesh
322	IC443822	Oryza sativa L.	Andhra Pradesh
323	IC443794	Oryza sativa L.	Andhra Pradesh
324	IC443833	Oryza sativa L.	Andhra Pradesh
325	IC443854	Oryza sativa L.	Andhra Pradesh
326	IC443873	Oryza sativa L.	Andhra Pradesh
327	IC443894	Oryza sativa L.	Andhra Pradesh
328	IC443884	Oryza sativa L.	Andhra Pradesh
329	IC443878	Oryza sativa L.	Andhra Pradesh
330	IC443927	Oryza sativa L.	Andhra Pradesh
331	IC443823	Oryza sativa L.	Andhra Pradesh
332	IC443806	Oryza sativa L.	Andhra Pradesh
333	IC443825	Oryza sativa L.	Andhra Pradesh
334	IC443841	Oryza sativa L.	Andhra Pradesh
335	IC443852	Oryza sativa L.	Andhra Pradesh
336	IC443861	Oryza sativa L.	Andhra Pradesh
337	IC443889	Oryza sativa L.	Andhra Pradesh
338	IC443891	Oryza sativa L.	Andhra Pradesh
339	IC443904	Oryza sativa L.	Andhra Pradesh
340	IC443929	Oryza sativa L.	Andhra Pradesh
341	IC369545	Oryza sativa L.	Andhra Pradesh
342	IC372019	Oryza sativa L.	Andhra Pradesh
343	IC371897	Oryza sativa L.	Andhra Pradesh
344	IC372074	Oryza sativa L.	Andhra Pradesh
345	IC375774	Oryza sativa L.	Andhra Pradesh
346	IC370807	Oryza sativa L.	Andhra Pradesh
347	IC372020	Oryza sativa L.	Andhra Pradesh
348	IC413175	Oryza sativa L.	Andhra Pradesh
349	IC371903	Oryza sativa L.	Andhra Pradesh
350	IC372075	Oryza sativa L.	Andhra Pradesh
351	IC375777	Oryza sativa L.	Andhra Pradesh
352	IC370815	Oryza sativa L.	Andhra Pradesh
353	IC372021	Oryza sativa L.	Andhra Pradesh
354	IC413176	Oryza sativa L.	Andhra Pradesh
355	IC371905	Oryza sativa L.	Andhra Pradesh
356	IC372096	Oryza sativa L.	Andhra Pradesh
357	IC375797	Oryza sativa L.	Andhra Pradesh
358	IC370817	Oryza sativa L.	Andhra Pradesh
359	IC372068	Oryza sativa L.	Andhra Pradesh
360	IC413177	Oryza sativa L.	Andhra Pradesh
361	IC371907	Oryza sativa L.	Andhra Pradesh
362	IC372117	Oryza sativa L.	Andhra Pradesh
363	IC430599	Oryza sativa L.	Andhra Pradesh
364	IC370818	Oryza sativa L.	Andhra Pradesh
365	IC375770	Oryza sativa L.	Andhra Pradesh
366	IC413178	Oryza sativa L.	Andhra Pradesh
367	IC371909	Oryza sativa L.	Andhra Pradesh
368	IC430600	Oryza sativa L.	Andhra Pradesh
369	IC375771	Oryza sativa L.	Andhra Pradesh
370	IC371947	Oryza sativa L.	Andhra Pradesh
371	IC371895	Oryza sativa L.	Andhra Pradesh
372	IC375772	Oryza sativa L.	Andhra Pradesh
373	IC371952	Oryza sativa L.	Andhra Pradesh
374	IC371896	Oryza sativa L.	Andhra Pradesh
375	IC372073	Oryza sativa L.	Andhra Pradesh
376	IC375773	Oryza sativa L.	Andhra Pradesh
377	IC522307	Oryza sativa L.	Andhra Pradesh
378	IC544642	Oryza sativa L.	Andhra Pradesh
379	IC545080	Oryza sativa L.	Andhra Pradesh
380	IC522308	Oryza sativa L.	Andhra Pradesh
381	IC449070	Oryza sativa L.	Andhra Pradesh
382	IC544643	Oryza sativa L.	Andhra Pradesh
383	IC526301	Oryza sativa L.	Andhra Pradesh
384	IC469402	Oryza sativa L.	Andhra Pradesh
385	IC545628	Oryza sativa L.	Andhra Pradesh
386	IC526302	Oryza sativa L.	Andhra Pradesh
387	IC469403	Oryza sativa L.	Andhra Pradesh
388	IC545629	Oryza sativa L.	Andhra Pradesh
389	IC526303	Oryza sativa L.	Andhra Pradesh
390	IC545630	Oryza sativa L.	Andhra Pradesh
391	IC548254	Oryza sativa L.	Andhra Pradesh
392	IC545632	Oryza sativa L.	Andhra Pradesh
393	IC454528	Oryza sativa L.	Andhra Pradesh
394	IC538543	Oryza sativa L.	Andhra Pradesh
395	IC522304	Oryza sativa L.	Andhra Pradesh
396	IC545634	Oryza sativa L.	Andhra Pradesh
397	IC522306	Oryza sativa L.	Andhra Pradesh
398	IC520862	Oryza sativa L.	Andhra Pradesh
399	IC553575	Oryza sativa L.	Andhra Pradesh
400	IC553581	Oryza sativa L.	Andhra Pradesh
401	IC553795	Oryza sativa L.	Andhra Pradesh
402	IC430554	Oryza sativa L.	Andhra Pradesh
403	IC17020	Oryza sativa L.	Andhra Pradesh
404	IC17021	Oryza sativa L.	Andhra Pradesh
405	IC17022	Oryza sativa L.	Andhra Pradesh
406	IC17023	Oryza sativa L.	Andhra Pradesh
407	IC17024	Oryza sativa L.	Andhra Pradesh
408	IC17025	Oryza sativa L.	Andhra Pradesh
409	IC17026	Oryza sativa L.	Andhra Pradesh
410	IC17027	Oryza sativa L.	Andhra Pradesh
411	IC17028	Oryza sativa L.	Andhra Pradesh
412	IC17029	Oryza sativa L.	Andhra Pradesh
413	IC17031	Oryza sativa L.	Andhra Pradesh
414	IC17032	Oryza sativa L.	Andhra Pradesh
415	IC17033	Oryza sativa L.	Andhra Pradesh
416	IC17034	Oryza sativa L.	Andhra Pradesh
417	IC17035	Oryza sativa L.	Andhra Pradesh
418	IC17039	Oryza sativa L.	Andhra Pradesh
419	IC17042	Oryza sativa L.	Andhra Pradesh
420	IC17044	Oryza sativa L.	Andhra Pradesh
421	IC17045	Oryza sativa L.	Andhra Pradesh
422	IC17051	Oryza sativa L.	Andhra Pradesh
423	IC17054	Oryza sativa L.	Andhra Pradesh
424	IC17055	Oryza sativa L.	Andhra Pradesh
425	IC17060	Oryza sativa L.	Andhra Pradesh
426	IC17061	Oryza sativa L.	Andhra Pradesh
427	IC17062	Oryza sativa L.	Andhra Pradesh
428	IC17066	Oryza sativa L.	Andhra Pradesh
429	IC17069	Oryza sativa L.	Andhra Pradesh
430	IC17070	Oryza sativa L.	Andhra Pradesh
431	IC17078	Oryza sativa L.	Andhra Pradesh
432	IC17079	Oryza sativa L.	Andhra Pradesh
433	IC17081	Oryza sativa L.	Andhra Pradesh
434	IC17083	Oryza sativa L.	Andhra Pradesh
435	IC17084	Oryza sativa L.	Andhra Pradesh
436	IC17086	Oryza sativa L.	Andhra Pradesh
437	IC17089	Oryza sativa L.	Andhra Pradesh
438	IC17090	Oryza sativa L.	Andhra Pradesh
439	IC17091	Oryza sativa L.	Andhra Pradesh
440	IC17092	Oryza sativa L.	Andhra Pradesh
441	IC17095	Oryza sativa L.	Andhra Pradesh
442	IC17098	Oryza sativa L.	Andhra Pradesh
443	IC17099	Oryza sativa L.	Andhra Pradesh
444	IC17101	Oryza sativa L.	Andhra Pradesh
445	IC17103	Oryza sativa L.	Andhra Pradesh
446	IC17105	Oryza sativa L.	Andhra Pradesh
447	IC17106	Oryza sativa L.	Andhra Pradesh
448	IC17107	Oryza sativa L.	Andhra Pradesh
449	IC17108	Oryza sativa L.	Andhra Pradesh
450	IC17110	Oryza sativa L.	Andhra Pradesh
451	IC17111	Oryza sativa L.	Andhra Pradesh
452	IC17112	Oryza sativa L.	Andhra Pradesh
453	IC17113	Oryza sativa L.	Andhra Pradesh
454	IC17114	Oryza sativa L.	Andhra Pradesh
455	IC17116	Oryza sativa L.	Andhra Pradesh
456	IC17117	Oryza sativa L.	Andhra Pradesh
457	IC17119	Oryza sativa L.	Andhra Pradesh
458	IC17122	Oryza sativa L.	Andhra Pradesh
459	IC17123	Oryza sativa L.	Andhra Pradesh
460	IC17126	Oryza sativa L.	Andhra Pradesh
461	IC449544	Oryza sativa L.	Andhra Pradesh
462	IC449548	Oryza sativa L.	Andhra Pradesh
463	IC449549X	Oryza sativa L.	Andhra Pradesh
464	IC449553	Oryza sativa L.	Andhra Pradesh
465	IC449559	Oryza sativa L.	Andhra Pradesh
466	IC449560X	Oryza sativa L.	Andhra Pradesh
467	IC449560	Oryza sativa L.	Andhra Pradesh
468	IC449582	Oryza sativa L.	Andhra Pradesh
469	IC449586X	Oryza sativa L.	Andhra Pradesh
470	IC449587	Oryza sativa L.	Andhra Pradesh
471	IC449676	Oryza sativa L.	Andhra Pradesh
472	IC449679	Oryza sativa L.	Andhra Pradesh
473	IC449720	Oryza sativa L.	Andhra Pradesh
474	IC449734	Oryza sativa L.	Andhra Pradesh
475	IC449742	Oryza sativa L.	Andhra Pradesh
476	IC75731	Oryza sativa L.	Andhra Pradesh
477	IC75732	Oryza sativa L.	Andhra Pradesh
478	IC75733	Oryza sativa L.	Andhra Pradesh
479	IC75734	Oryza sativa L.	Andhra Pradesh
480	IC75735	Oryza sativa L.	Andhra Pradesh
481	IC75736	Oryza sativa L.	Andhra Pradesh
482	IC75737	Oryza sativa L.	Andhra Pradesh
483	IC75738	Oryza sativa L.	Andhra Pradesh
484	IC75739	Oryza sativa L.	Andhra Pradesh
485	IC75741	Oryza sativa L.	Andhra Pradesh
486	IC75742	Oryza sativa L.	Andhra Pradesh
487	IC75743	Oryza sativa L.	Andhra Pradesh
488	IC75745	Oryza sativa L.	Andhra Pradesh
489	IC75746	Oryza sativa L.	Andhra Pradesh
490	IC75747	Oryza sativa L.	Andhra Pradesh
491	IC75749	Oryza sativa L.	Andhra Pradesh
492	IC75750	Oryza sativa L.	Andhra Pradesh
493	IC75751	Oryza sativa L.	Andhra Pradesh
494	IC75752	Oryza sativa L.	Andhra Pradesh
495	IC75753	Oryza sativa L.	Andhra Pradesh
496	IC75754	Oryza sativa L.	Andhra Pradesh
497	IC75755	Oryza sativa L.	Andhra Pradesh
498	IC75756	Oryza sativa L.	Andhra Pradesh
499	IC75758	Oryza sativa L.	Andhra Pradesh
500	IC75759	Oryza sativa L.	Andhra Pradesh
501	IC75760	Oryza sativa L.	Andhra Pradesh
502	IC75761	Oryza sativa L.	Andhra Pradesh
503	IC75762	Oryza sativa L.	Andhra Pradesh
504	IC75763	Oryza sativa L.	Andhra Pradesh
505	IC75765	Oryza sativa L.	Andhra Pradesh
506	IC75767	Oryza sativa L.	Andhra Pradesh
507	IC75768	Oryza sativa L.	Andhra Pradesh
508	IC75769	Oryza sativa L.	Andhra Pradesh
509	IC75770	Oryza sativa L.	Andhra Pradesh
510	IC75771	Oryza sativa L.	Andhra Pradesh
511	IC75772	Oryza sativa L.	Andhra Pradesh
512	IC75773	Oryza sativa L.	Andhra Pradesh
513	IC75774	Oryza sativa L.	Andhra Pradesh
514	IC75775	Oryza sativa L.	Andhra Pradesh
515	IC75776	Oryza sativa L.	Andhra Pradesh
516	IC75777	Oryza sativa L.	Andhra Pradesh
517	IC75778	Oryza sativa L.	Andhra Pradesh
518	IC75779	Oryza sativa L.	Andhra Pradesh
519	IC75780	Oryza sativa L.	Andhra Pradesh
520	IC75781	Oryza sativa L.	Andhra Pradesh
521	IC75782	Oryza sativa L.	Andhra Pradesh
522	IC75783	Oryza sativa L.	Andhra Pradesh
523	IC75784	Oryza sativa L.	Andhra Pradesh
524	IC75785	Oryza sativa L.	Andhra Pradesh
525	IC75786	Oryza sativa L.	Andhra Pradesh
526	IC75788	Oryza sativa L.	Andhra Pradesh
527	IC75790	Oryza sativa L.	Andhra Pradesh
528	IC75791	Oryza sativa L.	Andhra Pradesh
529	IC75793	Oryza sativa L.	Andhra Pradesh
530	IC75795	Oryza sativa L.	Andhra Pradesh
531	IC75796	Oryza sativa L.	Andhra Pradesh
532	IC75797	Oryza sativa L.	Andhra Pradesh
533	IC75800	Oryza sativa L.	Andhra Pradesh
534	IC75802	Oryza sativa L.	Andhra Pradesh
535	IC75803	Oryza sativa L.	Andhra Pradesh
536	IC75807	Oryza sativa L.	Andhra Pradesh
537	IC75808	Oryza sativa L.	Andhra Pradesh
538	IC75809	Oryza sativa L.	Andhra Pradesh
539	IC75810	Oryza sativa L.	Andhra Pradesh
540	IC75811	Oryza sativa L.	Andhra Pradesh
541	IC75812	Oryza sativa L.	Andhra Pradesh
542	IC75813	Oryza sativa L.	Andhra Pradesh
543	IC75814	Oryza sativa L.	Andhra Pradesh
544	IC75815	Oryza sativa L.	Andhra Pradesh
545	IC75816	Oryza sativa L.	Andhra Pradesh
546	IC75817	Oryza sativa L.	Andhra Pradesh
547	IC75818	Oryza sativa L.	Andhra Pradesh
548	IC75819	Oryza sativa L.	Andhra Pradesh
549	IC75820	Oryza sativa L.	Andhra Pradesh
550	IC75821	Oryza sativa L.	Andhra Pradesh
551	IC75822	Oryza sativa L.	Andhra Pradesh
552	IC75823	Oryza sativa L.	Andhra Pradesh
553	IC75824	Oryza sativa L.	Andhra Pradesh
554	IC75826	Oryza sativa L.	Andhra Pradesh
555	IC75828	Oryza sativa L.	Andhra Pradesh
556	IC75829	Oryza sativa L.	Andhra Pradesh
557	IC75830	Oryza sativa L.	Andhra Pradesh
558	IC75831	Oryza sativa L.	Andhra Pradesh
559	IC75832	Oryza sativa L.	Andhra Pradesh
560	IC75833	Oryza sativa L.	Andhra Pradesh
561	IC75835	Oryza sativa L.	Andhra Pradesh
562	IC75836	Oryza sativa L.	Andhra Pradesh
563	IC75837	Oryza sativa L.	Andhra Pradesh
564	IC75838	Oryza sativa L.	Andhra Pradesh
565	IC75839	Oryza sativa L.	Andhra Pradesh
566	IC75840	Oryza sativa L.	Andhra Pradesh
567	IC75842	Oryza sativa L.	Andhra Pradesh
568	IC75843	Oryza sativa L.	Andhra Pradesh
569	IC75844	Oryza sativa L.	Andhra Pradesh
570	IC75845	Oryza sativa L.	Andhra Pradesh
571	IC75846	Oryza sativa L.	Andhra Pradesh
572	IC75847	Oryza sativa L.	Andhra Pradesh
573	IC75848	Oryza sativa L.	Andhra Pradesh
574	IC75849	Oryza sativa L.	Andhra Pradesh
575	IC75850	Oryza sativa L.	Andhra Pradesh
576	IC75851	Oryza sativa L.	Andhra Pradesh
577	IC75852	Oryza sativa L.	Andhra Pradesh
578	IC75853	Oryza sativa L.	Andhra Pradesh
579	IC75854	Oryza sativa L.	Andhra Pradesh
580	IC75855	Oryza sativa L.	Andhra Pradesh
581	IC75856	Oryza sativa L.	Andhra Pradesh
582	IC75857	Oryza sativa L.	Andhra Pradesh
583	IC75858	Oryza sativa L.	Andhra Pradesh
584	IC75859	Oryza sativa L.	Andhra Pradesh
585	IC75861	Oryza sativa L.	Andhra Pradesh
586	IC75863	Oryza sativa L.	Andhra Pradesh
587	IC75864	Oryza sativa L.	Andhra Pradesh
588	IC75865	Oryza sativa L.	Andhra Pradesh
589	IC75866	Oryza sativa L.	Andhra Pradesh
590	IC75868	Oryza sativa L.	Andhra Pradesh
591	IC75871	Oryza sativa L.	Andhra Pradesh
592	IC75874	Oryza sativa L.	Andhra Pradesh
593	IC75875	Oryza sativa L.	Andhra Pradesh
594	IC75876	Oryza sativa L.	Andhra Pradesh
595	IC75877	Oryza sativa L.	Andhra Pradesh
596	IC75878	Oryza sativa L.	Andhra Pradesh
597	IC75879	Oryza sativa L.	Andhra Pradesh
598	IC75880	Oryza sativa L.	Andhra Pradesh
599	IC75881	Oryza sativa L.	Andhra Pradesh
600	IC75882	Oryza sativa L.	Andhra Pradesh
601	IC75883	Oryza sativa L.	Andhra Pradesh
602	IC75884	Oryza sativa L.	Andhra Pradesh
603	IC75885	Oryza sativa L.	Andhra Pradesh
604	IC75886	Oryza sativa L.	Andhra Pradesh
605	IC75887	Oryza sativa L.	Andhra Pradesh
606	IC75889	Oryza sativa L.	Andhra Pradesh
607	IC75890	Oryza sativa L.	Andhra Pradesh
608	IC75891	Oryza sativa L.	Andhra Pradesh
609	IC75893	Oryza sativa L.	Andhra Pradesh
610	IC75894	Oryza sativa L.	Andhra Pradesh
611	IC75895	Oryza sativa L.	Andhra Pradesh
612	IC75896	Oryza sativa L.	Andhra Pradesh
613	IC75898	Oryza sativa L.	Andhra Pradesh
614	IC75899	Oryza sativa L.	Andhra Pradesh
615	IC75900	Oryza sativa L.	Andhra Pradesh
616	IC75901	Oryza sativa L.	Andhra Pradesh
617	IC75902	Oryza sativa L.	Andhra Pradesh
618	IC75903	Oryza sativa L.	Andhra Pradesh
619	IC75904	Oryza sativa L.	Andhra Pradesh
620	IC75905	Oryza sativa L.	Andhra Pradesh
621	IC75906	Oryza sativa L.	Andhra Pradesh
622	IC75907	Oryza sativa L.	Andhra Pradesh
623	IC75909	Oryza sativa L.	Andhra Pradesh
624	IC75910	Oryza sativa L.	Andhra Pradesh
625	IC75912	Oryza sativa L.	Andhra Pradesh
626	IC75913	Oryza sativa L.	Andhra Pradesh
627	IC75918	Oryza sativa L.	Andhra Pradesh
628	IC75919	Oryza sativa L.	Andhra Pradesh
629	IC75920	Oryza sativa L.	Andhra Pradesh
630	IC75921	Oryza sativa L.	Andhra Pradesh
631	IC75922	Oryza sativa L.	Andhra Pradesh
632	IC75923	Oryza sativa L.	Andhra Pradesh
633	IC75924	Oryza sativa L.	Andhra Pradesh
634	IC75926	Oryza sativa L.	Andhra Pradesh
635	IC75928	Oryza sativa L.	Andhra Pradesh
636	IC75929	Oryza sativa L.	Andhra Pradesh
637	IC75930	Oryza sativa L.	Andhra Pradesh
638	IC75931	Oryza sativa L.	Andhra Pradesh
639	IC75932	Oryza sativa L.	Andhra Pradesh
640	IC75933	Oryza sativa L.	Andhra Pradesh
641	IC75934	Oryza sativa L.	Andhra Pradesh
642	IC75935	Oryza sativa L.	Andhra Pradesh
643	IC75936	Oryza sativa L.	Andhra Pradesh
644	IC75937	Oryza sativa L.	Andhra Pradesh
645	IC75938	Oryza sativa L.	Andhra Pradesh
646	IC75939	Oryza sativa L.	Andhra Pradesh
647	IC75940	Oryza sativa L.	Andhra Pradesh
648	IC75941	Oryza sativa L.	Andhra Pradesh
649	IC75942	Oryza sativa L.	Andhra Pradesh
650	IC75943	Oryza sativa L.	Andhra Pradesh
651	IC75944	Oryza sativa L.	Andhra Pradesh
652	IC75945	Oryza sativa L.	Andhra Pradesh
653	IC75946	Oryza sativa L.	Andhra Pradesh
654	IC75947	Oryza sativa L.	Andhra Pradesh
655	IC75948	Oryza sativa L.	Andhra Pradesh
656	IC75949	Oryza sativa L.	Andhra Pradesh
657	IC75950	Oryza sativa L.	Andhra Pradesh
658	IC75951	Oryza sativa L.	Andhra Pradesh
659	IC75952	Oryza sativa L.	Andhra Pradesh
660	IC75953	Oryza sativa L.	Andhra Pradesh
661	IC75955	Oryza sativa L.	Andhra Pradesh
662	IC75956	Oryza sativa L.	Andhra Pradesh
663	IC75957	Oryza sativa L.	Andhra Pradesh
664	IC75958	Oryza sativa L.	Andhra Pradesh
665	IC75959	Oryza sativa L.	Andhra Pradesh
666	IC75960	Oryza sativa L.	Andhra Pradesh
667	IC75961	Oryza sativa L.	Andhra Pradesh
668	IC75963	Oryza sativa L.	Andhra Pradesh
669	IC75972	Oryza sativa L.	Andhra Pradesh
670	IC75973	Oryza sativa L.	Andhra Pradesh
671	IC75974	Oryza sativa L.	Andhra Pradesh
672	IC75975	Oryza sativa L.	Andhra Pradesh
673	IC75978	Oryza sativa L.	Andhra Pradesh
674	IC75980	Oryza sativa L.	Andhra Pradesh
675	IC75982	Oryza sativa L.	Andhra Pradesh
676	IC75983	Oryza sativa L.	Andhra Pradesh
677	IC75984	Oryza sativa L.	Andhra Pradesh
678	EC132863	Oryza sativa L.	Andhra Pradesh
679	EC132871	Oryza sativa L.	Andhra Pradesh
680	EC132872	Oryza sativa L.	Andhra Pradesh
681	EC132873	Oryza sativa L.	Andhra Pradesh
682	EC132874	Oryza sativa L.	Andhra Pradesh
683	EC132881	Oryza sativa L.	Andhra Pradesh
684	EC132883	Oryza sativa L.	Andhra Pradesh
685	IC17020X	Oryza sativa L.	Andhra Pradesh
686	IC17021X	Oryza sativa L.	Andhra Pradesh
687	IC17027X	Oryza sativa L.	Andhra Pradesh
688	IC17034X	Oryza sativa L.	Andhra Pradesh
689	IC17037	Oryza sativa L.	Andhra Pradesh
690	IC17044X	Oryza sativa L.	Andhra Pradesh
691	IC17045X	Oryza sativa L.	Andhra Pradesh
692	IC17060X	Oryza sativa L.	Andhra Pradesh
693	IC17062X	Oryza sativa L.	Andhra Pradesh
694	IC17064X	Oryza sativa L.	Andhra Pradesh
695	IC17070X	Oryza sativa L.	Andhra Pradesh
696	IC17080	Oryza sativa L.	Andhra Pradesh
697	IC17081X	Oryza sativa L.	Andhra Pradesh
698	IC17083X	Oryza sativa L.	Andhra Pradesh
699	IC17084X	Oryza sativa L.	Andhra Pradesh
700	IC17085	Oryza sativa L.	Andhra Pradesh
701	IC17098X	Oryza sativa L.	Andhra Pradesh
702	IC17106X	Oryza sativa L.	Andhra Pradesh
703	IC17108X	Oryza sativa L.	Andhra Pradesh
704	IC17111X	Oryza sativa L.	Andhra Pradesh
705	IC17112X	Oryza sativa L.	Andhra Pradesh
706	IC17114X	Oryza sativa L.	Andhra Pradesh
707	IC17118X	Oryza sativa L.	Andhra Pradesh
708	IC17119X	Oryza sativa L.	Andhra Pradesh
709	IC17122X	Oryza sativa L.	Andhra Pradesh
710	IC17126X	Oryza sativa L.	Andhra Pradesh
711	IC210760	Oryza sativa L.	Andhra Pradesh
712	IC210761	Oryza sativa L.	Andhra Pradesh
713	IC210762	Oryza sativa L.	Andhra Pradesh
714	IC210763	Oryza sativa L.	Andhra Pradesh
715	IC210764	Oryza sativa L.	Andhra Pradesh
716	IC210765	Oryza sativa L.	Andhra Pradesh
717	IC210766	Oryza sativa L.	Andhra Pradesh
718	IC210767	Oryza sativa L.	Andhra Pradesh
719	IC210768	Oryza sativa L.	Andhra Pradesh
720	IC210769	Oryza sativa L.	Andhra Pradesh
721	IC210770	Oryza sativa L.	Andhra Pradesh
722	IC210771	Oryza sativa L.	Andhra Pradesh
723	IC210772	Oryza sativa L.	Andhra Pradesh
724	IC210773	Oryza sativa L.	Andhra Pradesh
725	IC210774	Oryza sativa L.	Andhra Pradesh
726	IC210775	Oryza sativa L.	Andhra Pradesh
727	IC210776	Oryza sativa L.	Andhra Pradesh
728	IC210777	Oryza sativa L.	Andhra Pradesh
729	IC210778	Oryza sativa L.	Andhra Pradesh
730	IC210779	Oryza sativa L.	Andhra Pradesh
731	IC210780	Oryza sativa L.	Andhra Pradesh
732	IC210781	Oryza sativa L.	Andhra Pradesh
733	IC210782	Oryza sativa L.	Andhra Pradesh
734	IC210783	Oryza sativa L.	Andhra Pradesh
735	IC210784	Oryza sativa L.	Andhra Pradesh
736	IC210785	Oryza sativa L.	Andhra Pradesh
737	IC210787	Oryza sativa L.	Andhra Pradesh
738	IC210788	Oryza sativa L.	Andhra Pradesh
739	IC210789	Oryza sativa L.	Andhra Pradesh
740	IC210791	Oryza sativa L.	Andhra Pradesh
741	IC210792	Oryza sativa L.	Andhra Pradesh
742	IC210793	Oryza sativa L.	Andhra Pradesh
743	IC210794A	Oryza sativa L.	Andhra Pradesh
744	IC210794	Oryza sativa L.	Andhra Pradesh
745	IC210795	Oryza sativa L.	Andhra Pradesh
746	IC210796	Oryza sativa L.	Andhra Pradesh
747	IC210797	Oryza sativa L.	Andhra Pradesh
748	IC210798	Oryza sativa L.	Andhra Pradesh
749	IC210799	Oryza sativa L.	Andhra Pradesh
750	IC210800	Oryza sativa L.	Andhra Pradesh
751	IC210801	Oryza sativa L.	Andhra Pradesh
752	IC210802	Oryza sativa L.	Andhra Pradesh
753	IC210803	Oryza sativa L.	Andhra Pradesh
754	IC210805	Oryza sativa L.	Andhra Pradesh
755	IC210808	Oryza sativa L.	Andhra Pradesh
756	IC210809	Oryza sativa L.	Andhra Pradesh
757	IC210810	Oryza sativa L.	Andhra Pradesh
758	IC210811	Oryza sativa L.	Andhra Pradesh
759	IC210812	Oryza sativa L.	Andhra Pradesh
760	IC210813	Oryza sativa L.	Andhra Pradesh
761	IC210815	Oryza sativa L.	Andhra Pradesh
762	IC210816	Oryza sativa L.	Andhra Pradesh
763	IC210817	Oryza sativa L.	Andhra Pradesh
764	IC210819	Oryza sativa L.	Andhra Pradesh
765	IC210820	Oryza sativa L.	Andhra Pradesh
766	IC210821	Oryza sativa L.	Andhra Pradesh
767	IC210823	Oryza sativa L.	Andhra Pradesh
768	IC210824	Oryza sativa L.	Andhra Pradesh
769	IC210825	Oryza sativa L.	Andhra Pradesh
770	IC210826	Oryza sativa L.	Andhra Pradesh
771	IC210828	Oryza sativa L.	Andhra Pradesh
772	IC210829	Oryza sativa L.	Andhra Pradesh
773	IC210830	Oryza sativa L.	Andhra Pradesh
774	IC210831	Oryza sativa L.	Andhra Pradesh
775	IC210833	Oryza sativa L.	Andhra Pradesh
776	IC210834	Oryza sativa L.	Andhra Pradesh
777	IC210835	Oryza sativa L.	Andhra Pradesh
778	IC210836	Oryza sativa L.	Andhra Pradesh
779	IC210839	Oryza sativa L.	Andhra Pradesh
780	IC210840	Oryza sativa L.	Andhra Pradesh
781	IC210841	Oryza sativa L.	Andhra Pradesh
782	IC210843	Oryza sativa L.	Andhra Pradesh
783	IC210845	Oryza sativa L.	Andhra Pradesh
784	IC210846	Oryza sativa L.	Andhra Pradesh
785	IC210896	Oryza sativa L.	Andhra Pradesh
786	IC540556	Oryza sativa L.	Andhra Pradesh
787	IC540557	Oryza sativa L.	Andhra Pradesh
788	IC540558	Oryza sativa L.	Andhra Pradesh
789	IC540566	Oryza sativa L.	Andhra Pradesh
790	IC540568	Oryza sativa L.	Andhra Pradesh
791	IC540569	Oryza sativa L.	Andhra Pradesh
792	IC540570	Oryza sativa L.	Andhra Pradesh
793	IC540571	Oryza sativa L.	Andhra Pradesh
794	IC540572	Oryza sativa L.	Andhra Pradesh
795	IC540578	Oryza sativa L.	Andhra Pradesh
796	IC540580	Oryza sativa L.	Andhra Pradesh
797	IC540581	Oryza sativa L.	Andhra Pradesh
798	IC540582	Oryza sativa L.	Andhra Pradesh
799	IC540583	Oryza sativa L.	Andhra Pradesh
800	IC540585	Oryza sativa L.	Andhra Pradesh
801	IC540586	Oryza sativa L.	Andhra Pradesh
802	IC540587	Oryza sativa L.	Andhra Pradesh
803	IC540589	Oryza sativa L.	Andhra Pradesh
804	IC540590	Oryza sativa L.	Andhra Pradesh
805	IC540591	Oryza sativa L.	Andhra Pradesh
806	IC540593	Oryza sativa L.	Andhra Pradesh
807	IC540595	Oryza sativa L.	Andhra Pradesh
808	IC540598	Oryza sativa L.	Andhra Pradesh
809	IC540599	Oryza sativa L.	Andhra Pradesh
810	IC540600	Oryza sativa L.	Andhra Pradesh
811	IC540602	Oryza sativa L.	Andhra Pradesh
812	IC540603	Oryza sativa L.	Andhra Pradesh
813	IC540604	Oryza sativa L.	Andhra Pradesh
814	IC540606	Oryza sativa L.	Andhra Pradesh
815	IC540607	Oryza sativa L.	Andhra Pradesh
816	IC540611	Oryza sativa L.	Andhra Pradesh
817	IC540612	Oryza sativa L.	Andhra Pradesh
818	IC540613	Oryza sativa L.	Andhra Pradesh
819	IC540614	Oryza sativa L.	Andhra Pradesh
820	IC540615	Oryza sativa L.	Andhra Pradesh
821	IC540616	Oryza sativa L.	Andhra Pradesh
822	IC540617	Oryza sativa L.	Andhra Pradesh
823	IC540618	Oryza sativa L.	Andhra Pradesh
824	IC540619	Oryza sativa L.	Andhra Pradesh
825	IC540620	Oryza sativa L.	Andhra Pradesh
826	IC540621	Oryza sativa L.	Andhra Pradesh
827	IC540623	Oryza sativa L.	Andhra Pradesh
828	IC540625	Oryza sativa L.	Andhra Pradesh
829	IC540626	Oryza sativa L.	Andhra Pradesh
830	IC540628	Oryza sativa L.	Andhra Pradesh
831	IC540629	Oryza sativa L.	Andhra Pradesh
832	IC540630	Oryza sativa L.	Andhra Pradesh
833	IC540631	Oryza sativa L.	Andhra Pradesh
834	IC540633	Oryza sativa L.	Andhra Pradesh
835	IC540635	Oryza sativa L.	Andhra Pradesh
836	IC540638	Oryza sativa L.	Andhra Pradesh
837	IC540645	Oryza sativa L.	Andhra Pradesh
838	IC540646	Oryza sativa L.	Andhra Pradesh
839	IC540648	Oryza sativa L.	Andhra Pradesh
840	IC540649	Oryza sativa L.	Andhra Pradesh
841	IC540651	Oryza sativa L.	Andhra Pradesh
842	IC540652	Oryza sativa L.	Andhra Pradesh
843	IC540653	Oryza sativa L.	Andhra Pradesh
844	IC540654	Oryza sativa L.	Andhra Pradesh
845	IC540659	Oryza sativa L.	Andhra Pradesh
846	IC540660	Oryza sativa L.	Andhra Pradesh
847	IC540662	Oryza sativa L.	Andhra Pradesh
848	IC540664	Oryza sativa L.	Andhra Pradesh
849	IC540665	Oryza sativa L.	Andhra Pradesh
850	IC540666	Oryza sativa L.	Andhra Pradesh
851	IC540667	Oryza sativa L.	Andhra Pradesh
852	IC540668	Oryza sativa L.	Andhra Pradesh
853	IC540669	Oryza sativa L.	Andhra Pradesh
854	IC540670	Oryza sativa L.	Andhra Pradesh
855	IC540671	Oryza sativa L.	Andhra Pradesh
856	IC540674	Oryza sativa L.	Andhra Pradesh
857	IC540675	Oryza sativa L.	Andhra Pradesh
858	IC540676	Oryza sativa L.	Andhra Pradesh
859	IC540677	Oryza sativa L.	Andhra Pradesh
860	IC540678	Oryza sativa L.	Andhra Pradesh
861	IC540680	Oryza sativa L.	Andhra Pradesh
862	IC540681	Oryza sativa L.	Andhra Pradesh
863	IC540682	Oryza sativa L.	Andhra Pradesh
864	IC540684	Oryza sativa L.	Andhra Pradesh
865	IC540689	Oryza sativa L.	Andhra Pradesh
866	IC540691	Oryza sativa L.	Andhra Pradesh
867	IC540692	Oryza sativa L.	Andhra Pradesh
868	IC540693	Oryza sativa L.	Andhra Pradesh
869	IC540695	Oryza sativa L.	Andhra Pradesh
870	IC540696	Oryza sativa L.	Andhra Pradesh
871	IC540697	Oryza sativa L.	Andhra Pradesh
872	IC540698	Oryza sativa L.	Andhra Pradesh
873	IC540699	Oryza sativa L.	Andhra Pradesh
874	IC540701	Oryza sativa L.	Andhra Pradesh
875	IC540702	Oryza sativa L.	Andhra Pradesh
876	IC540703	Oryza sativa L.	Andhra Pradesh
877	IC540704	Oryza sativa L.	Andhra Pradesh
878	IC540705	Oryza sativa L.	Andhra Pradesh
879	IC540706	Oryza sativa L.	Andhra Pradesh
880	IC540707	Oryza sativa L.	Andhra Pradesh
881	IC540708	Oryza sativa L.	Andhra Pradesh
882	IC540709	Oryza sativa L.	Andhra Pradesh
883	IC540711	Oryza sativa L.	Andhra Pradesh
884	IC540714	Oryza sativa L.	Andhra Pradesh
885	IC540715	Oryza sativa L.	Andhra Pradesh
886	IC540716	Oryza sativa L.	Andhra Pradesh
887	IC540718	Oryza sativa L.	Andhra Pradesh
888	IC540719	Oryza sativa L.	Andhra Pradesh
889	IC540720	Oryza sativa L.	Andhra Pradesh
890	IC540721	Oryza sativa L.	Andhra Pradesh
891	IC540722	Oryza sativa L.	Andhra Pradesh
892	IC540724	Oryza sativa L.	Andhra Pradesh
893	IC540727	Oryza sativa L.	Andhra Pradesh
894	IC540728	Oryza sativa L.	Andhra Pradesh
895	IC540729	Oryza sativa L.	Andhra Pradesh
896	IC540731	Oryza sativa L.	Andhra Pradesh
897	IC540732	Oryza sativa L.	Andhra Pradesh
898	IC540734	Oryza sativa L.	Andhra Pradesh
899	IC540736	Oryza sativa L.	Andhra Pradesh
900	IC540738	Oryza sativa L.	Andhra Pradesh
901	IC540746	Oryza sativa L.	Andhra Pradesh
902	IC540747	Oryza sativa L.	Andhra Pradesh
903	IC540751	Oryza sativa L.	Andhra Pradesh
904	IC540752	Oryza sativa L.	Andhra Pradesh
905	IC540757	Oryza sativa L.	Andhra Pradesh
906	IC540758	Oryza sativa L.	Andhra Pradesh
907	IC540760	Oryza sativa L.	Andhra Pradesh
908	IC540763	Oryza sativa L.	Andhra Pradesh
909	IC540764	Oryza sativa L.	Andhra Pradesh
910	IC540767	Oryza sativa L.	Andhra Pradesh
911	IC540774	Oryza sativa L.	Andhra Pradesh
912	IC540775	Oryza sativa L.	Andhra Pradesh
913	IC540776	Oryza sativa L.	Andhra Pradesh
914	IC540777	Oryza sativa L.	Andhra Pradesh
915	IC540780	Oryza sativa L.	Andhra Pradesh
916	IC540783	Oryza sativa L.	Andhra Pradesh
917	IC540784	Oryza sativa L.	Andhra Pradesh
918	IC540785	Oryza sativa L.	Andhra Pradesh
919	IC540787	Oryza sativa L.	Andhra Pradesh
920	IC540788	Oryza sativa L.	Andhra Pradesh
921	IC540789	Oryza sativa L.	Andhra Pradesh
922	IC540790	Oryza sativa L.	Andhra Pradesh
923	IC540791	Oryza sativa L.	Andhra Pradesh
924	IC75962	Oryza sativa L.	Andhra Pradesh
925	IC75964	Oryza sativa L.	Andhra Pradesh
926	IC75967	Oryza sativa L.	Andhra Pradesh
927	IC75968	Oryza sativa L.	Andhra Pradesh
928	IC75970	Oryza sativa L.	Andhra Pradesh
929	IC75977	Oryza sativa L.	Andhra Pradesh
930	IC75985	Oryza sativa L.	Andhra Pradesh
931	IC75986	Oryza sativa L.	Andhra Pradesh
932	IC75987	Oryza sativa L.	Andhra Pradesh
933	IC75988	Oryza sativa L.	Andhra Pradesh
934	IC75989	Oryza sativa L.	Andhra Pradesh
935	IC75990	Oryza sativa L.	Andhra Pradesh
936	IC75991	Oryza sativa L.	Andhra Pradesh
937	IC75992	Oryza sativa L.	Andhra Pradesh
938	IC75994	Oryza sativa L.	Andhra Pradesh
939	IC75995	Oryza sativa L.	Andhra Pradesh
940	IC75996	Oryza sativa L.	Andhra Pradesh
941	IC75997	Oryza sativa L.	Andhra Pradesh
942	IC75999	Oryza sativa L.	Andhra Pradesh
943	IC76000A	Oryza sativa L.	Andhra Pradesh
944	IC76000	Oryza sativa L.	Andhra Pradesh
945	IC76001	Oryza sativa L.	Andhra Pradesh
946	IC76002	Oryza sativa L.	Andhra Pradesh
947	IC76003	Oryza sativa L.	Andhra Pradesh
948	IC76004	Oryza sativa L.	Andhra Pradesh
949	IC76005	Oryza sativa L.	Andhra Pradesh
950	IC76006	Oryza sativa L.	Andhra Pradesh
951	IC76007	Oryza sativa L.	Andhra Pradesh
952	IC76008	Oryza sativa L.	Andhra Pradesh
953	IC76012	Oryza sativa L.	Andhra Pradesh
954	IC76013	Oryza sativa L.	Andhra Pradesh
955	IC76014	Oryza sativa L.	Andhra Pradesh
956	IC76015	Oryza sativa L.	Andhra Pradesh
957	IC76016	Oryza sativa L.	Andhra Pradesh
958	IC76017	Oryza sativa L.	Andhra Pradesh
959	IC76019	Oryza sativa L.	Andhra Pradesh
960	IC76020	Oryza sativa L.	Andhra Pradesh
961	IC76021	Oryza sativa L.	Andhra Pradesh
962	IC76022	Oryza sativa L.	Andhra Pradesh
963	IC76023	Oryza sativa L.	Andhra Pradesh
964	IC76024	Oryza sativa L.	Andhra Pradesh
965	IC76025	Oryza sativa L.	Andhra Pradesh
966	IC76026	Oryza sativa L.	Andhra Pradesh
967	IC76027	Oryza sativa L.	Andhra Pradesh
968	IC76029	Oryza sativa L.	Andhra Pradesh
969	IC76030	Oryza sativa L.	Andhra Pradesh
970	IC76031	Oryza sativa L.	Andhra Pradesh
971	IC76032	Oryza sativa L.	Andhra Pradesh
972	IC76033	Oryza sativa L.	Andhra Pradesh
973	IC76034	Oryza sativa L.	Andhra Pradesh
974	IC76035	Oryza sativa L.	Andhra Pradesh
975	IC76036	Oryza sativa L.	Andhra Pradesh
976	IC76037	Oryza sativa L.	Andhra Pradesh
977	IC76038	Oryza sativa L.	Andhra Pradesh
978	IC76040	Oryza sativa L.	Andhra Pradesh
979	IC76041	Oryza sativa L.	Andhra Pradesh
980	IC76042	Oryza sativa L.	Andhra Pradesh
981	IC76043	Oryza sativa L.	Andhra Pradesh
982	IC76044	Oryza sativa L.	Andhra Pradesh
983	IC76045	Oryza sativa L.	Andhra Pradesh
984	IC76046	Oryza sativa L.	Andhra Pradesh
985	IC76047	Oryza sativa L.	Andhra Pradesh
986	IC76049	Oryza sativa L.	Andhra Pradesh
987	IC76050	Oryza sativa L.	Andhra Pradesh
988	IC76051	Oryza sativa L.	Andhra Pradesh
989	IC76052	Oryza sativa L.	Andhra Pradesh
990	IC76053	Oryza sativa L.	Andhra Pradesh
991	IC76054	Oryza sativa L.	Andhra Pradesh
992	IC76055	Oryza sativa L.	Andhra Pradesh
993	IC76056	Oryza sativa L.	Andhra Pradesh
994	IC76057	Oryza sativa L.	Andhra Pradesh
995	IC76059	Oryza sativa L.	Andhra Pradesh
996	IC76061	Oryza sativa L.	Andhra Pradesh
997	IC76062	Oryza sativa L.	Andhra Pradesh
998	IC76063	Oryza sativa L.	Andhra Pradesh
999	IC76064	Oryza sativa L.	Andhra Pradesh
1000	IC76065	Oryza sativa L.	Andhra Pradesh
1001	IC76067	Oryza sativa L.	Andhra Pradesh
1002	IC76068	Oryza sativa L.	Andhra Pradesh
1003	IC76069	Oryza sativa L.	Andhra Pradesh
1004	IC76070	Oryza sativa L.	Andhra Pradesh
1005	IC76071	Oryza sativa L.	Andhra Pradesh
1006	IC76072	Oryza sativa L.	Andhra Pradesh
1007	IC76073	Oryza sativa L.	Andhra Pradesh
1008	IC76074	Oryza sativa L.	Andhra Pradesh
1009	IC76075	Oryza sativa L.	Andhra Pradesh
1010	EC132872X	Oryza sativa L.	Andhra Pradesh
1011	IC17020-A	Oryza sativa L.	Andhra Pradesh
1012	IC17021-A	Oryza sativa L.	Andhra Pradesh
1013	IC17022X	Oryza sativa L.	Andhra Pradesh
1014	IC17026X	Oryza sativa L.	Andhra Pradesh
1015	IC17028X	Oryza sativa L.	Andhra Pradesh
1016	IC17035X	Oryza sativa L.	Andhra Pradesh
1017	IC17044-A	Oryza sativa L.	Andhra Pradesh
1018	IC17045-A	Oryza sativa L.	Andhra Pradesh
1019	IC17054X	Oryza sativa L.	Andhra Pradesh
1020	IC17062-A	Oryza sativa L.	Andhra Pradesh
1021	IC17064	Oryza sativa L.	Andhra Pradesh
1022	IC17065	Oryza sativa L.	Andhra Pradesh
1023	IC17083-A	Oryza sativa L.	Andhra Pradesh
1024	IC17084-A	Oryza sativa L.	Andhra Pradesh
1025	IC17098-A	Oryza sativa L.	Andhra Pradesh
1026	IC17106-A	Oryza sativa L.	Andhra Pradesh
1027	IC17108-A	Oryza sativa L.	Andhra Pradesh
1028	IC17112-A	Oryza sativa L.	Andhra Pradesh
1029	IC17118	Oryza sativa L.	Andhra Pradesh
1030	IC17123X	Oryza sativa L.	Andhra Pradesh
1031	IC17126-A	Oryza sativa L.	Andhra Pradesh
1032	IC210849	Oryza sativa L.	Andhra Pradesh
1033	IC210850	Oryza sativa L.	Andhra Pradesh
1034	IC210851	Oryza sativa L.	Andhra Pradesh
1035	IC210852	Oryza sativa L.	Andhra Pradesh
1036	IC210853	Oryza sativa L.	Andhra Pradesh
1037	IC210854	Oryza sativa L.	Andhra Pradesh
1038	IC210856	Oryza sativa L.	Andhra Pradesh
1039	IC210857	Oryza sativa L.	Andhra Pradesh
1040	IC210858	Oryza sativa L.	Andhra Pradesh
1041	IC210859	Oryza sativa L.	Andhra Pradesh
1042	IC210860	Oryza sativa L.	Andhra Pradesh
1043	IC210863	Oryza sativa L.	Andhra Pradesh
1044	IC210864	Oryza sativa L.	Andhra Pradesh
1045	IC210865	Oryza sativa L.	Andhra Pradesh
1046	IC210866	Oryza sativa L.	Andhra Pradesh
1047	IC210867	Oryza sativa L.	Andhra Pradesh
1048	IC210870	Oryza sativa L.	Andhra Pradesh
1049	IC449548X	Oryza sativa L.	Andhra Pradesh
1050	IC449553X	Oryza sativa L.	Andhra Pradesh
1051	IC449554X	Oryza sativa L.	Andhra Pradesh
1052	IC449560X-P	Oryza sativa L.	Andhra Pradesh
1053	IC449562X	Oryza sativa L.	Andhra Pradesh
1054	IC449562X-P	Oryza sativa L.	Andhra Pradesh
1055	IC449579X	Oryza sativa L.	Andhra Pradesh
1056	IC449586X-P	Oryza sativa L.	Andhra Pradesh
1057	IC449587X	Oryza sativa L.	Andhra Pradesh
1058	IC449720X	Oryza sativa L.	Andhra Pradesh
1059	IC449734X	Oryza sativa L.	Andhra Pradesh
1060	IC540544	Oryza sativa L.	Andhra Pradesh
1061	IC540545	Oryza sativa L.	Andhra Pradesh
1062	IC540546	Oryza sativa L.	Andhra Pradesh
1063	IC540547	Oryza sativa L.	Andhra Pradesh
1064	IC540548	Oryza sativa L.	Andhra Pradesh
1065	IC540549	Oryza sativa L.	Andhra Pradesh
1066	IC540550	Oryza sativa L.	Andhra Pradesh
1067	IC540551	Oryza sativa L.	Andhra Pradesh
1068	IC540552	Oryza sativa L.	Andhra Pradesh
1069	IC540553	Oryza sativa L.	Andhra Pradesh
1070	IC540554	Oryza sativa L.	Andhra Pradesh
1071	IC540555	Oryza sativa L.	Andhra Pradesh
1072	IC540559	Oryza sativa L.	Andhra Pradesh
1073	IC540561	Oryza sativa L.	Andhra Pradesh
1074	IC540562	Oryza sativa L.	Andhra Pradesh
1075	IC540563	Oryza sativa L.	Andhra Pradesh
1076	IC540564	Oryza sativa L.	Andhra Pradesh
1077	IC540565	Oryza sativa L.	Andhra Pradesh
1078	IC540579	Oryza sativa L.	Andhra Pradesh
1079	IC540588	Oryza sativa L.	Andhra Pradesh
1080	IC540594	Oryza sativa L.	Andhra Pradesh
1081	IC540596	Oryza sativa L.	Andhra Pradesh
1082	IC540597	Oryza sativa L.	Andhra Pradesh
1083	IC540601	Oryza sativa L.	Andhra Pradesh
1084	IC540608	Oryza sativa L.	Andhra Pradesh
1085	IC540609	Oryza sativa L.	Andhra Pradesh
1086	IC540627	Oryza sativa L.	Andhra Pradesh
1087	IC540636	Oryza sativa L.	Andhra Pradesh
1088	IC540637	Oryza sativa L.	Andhra Pradesh
1089	IC540640	Oryza sativa L.	Andhra Pradesh
1090	IC540642	Oryza sativa L.	Andhra Pradesh
1091	IC540643	Oryza sativa L.	Andhra Pradesh
1092	IC540657	Oryza sativa L.	Andhra Pradesh
1093	IC540663	Oryza sativa L.	Andhra Pradesh
1094	IC540687	Oryza sativa L.	Andhra Pradesh
1095	IC540690	Oryza sativa L.	Andhra Pradesh
1096	IC540694	Oryza sativa L.	Andhra Pradesh
1097	IC540710	Oryza sativa L.	Andhra Pradesh
1098	IC540712	Oryza sativa L.	Andhra Pradesh
1099	IC540717	Oryza sativa L.	Andhra Pradesh
1100	IC540739	Oryza sativa L.	Andhra Pradesh
1101	IC540741	Oryza sativa L.	Andhra Pradesh
1102	IC540743	Oryza sativa L.	Andhra Pradesh
1103	IC540744	Oryza sativa L.	Andhra Pradesh
1104	IC540749	Oryza sativa L.	Andhra Pradesh
1105	IC540750	Oryza sativa L.	Andhra Pradesh
1106	IC540754	Oryza sativa L.	Andhra Pradesh
1107	IC540756	Oryza sativa L.	Andhra Pradesh
1108	IC540759	Oryza sativa L.	Andhra Pradesh
1109	IC540761	Oryza sativa L.	Andhra Pradesh
1110	IC540762	Oryza sativa L.	Andhra Pradesh
1111	IC540765	Oryza sativa L.	Andhra Pradesh
1112	IC540769	Oryza sativa L.	Andhra Pradesh
1113	IC540770	Oryza sativa L.	Andhra Pradesh
1114	IC540771	Oryza sativa L.	Andhra Pradesh
1115	IC540773	Oryza sativa L.	Andhra Pradesh
1116	IC540778	Oryza sativa L.	Andhra Pradesh
1117	IC540786	Oryza sativa L.	Andhra Pradesh
1118	IC540792	Oryza sativa L.	Andhra Pradesh
1119	IC540793	Oryza sativa L.	Andhra Pradesh
1120	IC540794	Oryza sativa L.	Andhra Pradesh
1121	EC132883X	Oryza sativa L.	Andhra Pradesh
1122	IC17028-A	Oryza sativa L.	Andhra Pradesh
1123	IC17042X	Oryza sativa L.	Andhra Pradesh
1124	IC17057	Oryza sativa L.	Andhra Pradesh
1125	IC17060-A	Oryza sativa L.	Andhra Pradesh
1126	IC17095X	Oryza sativa L.	Andhra Pradesh
1127	IC17110X	Oryza sativa L.	Andhra Pradesh
1128	IC17122-A	Oryza sativa L.	Andhra Pradesh
1129	IC449700X	Oryza sativa L.	Andhra Pradesh
1130	IC449742X	Oryza sativa L.	Andhra Pradesh
1131	IC461142	Oryza sativa L.	Andhra Pradesh
1132	IC461147	Oryza sativa L.	Andhra Pradesh
1133	IC461270	Oryza sativa L.	Andhra Pradesh
1134	IC459376X	Oryza sativa L.	Orissa
1135	IC459367X	Oryza sativa L.	Orissa
1136	IC459348X	Oryza sativa L.	Orissa
1137	IC459346X	Oryza sativa L.	Orissa
1138	IC449680	Oryza sativa L.	Orissa
1139	IC449618	Oryza sativa L.	Orissa
1140	IC449924	Oryza sativa L.	Orissa
1141	IC450008	Oryza sativa L.	Orissa
1142	IC450103	Oryza sativa L.	Orissa
1143	IC459668X	Oryza sativa L.	Orissa
1144	IC459815X	Oryza sativa L.	Orissa
1145	IC459851X	Oryza sativa L.	Orissa
1146	IC459862X	Oryza sativa L.	Orissa
1147	IC461735X	Oryza sativa L.	Orissa
1148	IC450264	Oryza sativa L.	Orissa
1149	IC450287	Oryza sativa L.	Orissa
1150	IC450236	Oryza sativa L.	Orissa
1151	IC450262	Oryza sativa L.	Orissa
1152	IC450983	Oryza sativa L.	Orissa
1153	IC451400	Oryza sativa L.	Orissa
1154	IC451422	Oryza sativa L.	Orissa
1155	IC451414	Oryza sativa L.	Orissa
1156	IC451430	Oryza sativa L.	Orissa
1157	IC451488	Oryza sativa L.	Orissa
1158	IC451457	Oryza sativa L.	Orissa
1159	IC451421	Oryza sativa L.	Orissa
1160	IC451474	Oryza sativa L.	Orissa
1161	IC451484	Oryza sativa L.	Orissa
1162	IC451407	Oryza sativa L.	Orissa
1163	IC451460	Oryza sativa L.	Orissa
1164	IC451494	Oryza sativa L.	Orissa
1165	IC451437	Oryza sativa L.	Orissa
1166	IC451442	Oryza sativa L.	Orissa
1167	IC451441	Oryza sativa L.	Orissa
1168	IC451435	Oryza sativa L.	Orissa
1169	IC451486	Oryza sativa L.	Orissa
1170	IC451438	Oryza sativa L.	Orissa
1171	IC451448	Oryza sativa L.	Orissa
1172	IC451463	Oryza sativa L.	Orissa
1173	IC451426	Oryza sativa L.	Orissa
1174	IC451478	Oryza sativa L.	Orissa
1175	IC451502	Oryza sativa L.	Orissa
1176	IC451469	Oryza sativa L.	Orissa
1177	IC451485	Oryza sativa L.	Orissa
1178	IC451420	Oryza sativa L.	Orissa
1179	IC451467	Oryza sativa L.	Orissa
1180	IC451403	Oryza sativa L.	Orissa
1181	IC451493	Oryza sativa L.	Orissa
1182	IC451410	Oryza sativa L.	Orissa
1183	IC451483	Oryza sativa L.	Orissa
1184	IC451436	Oryza sativa L.	Orissa
1185	IC451447	Oryza sativa L.	Orissa
1186	IC451433	Oryza sativa L.	Orissa
1187	IC451455	Oryza sativa L.	Orissa
1188	IC451424	Oryza sativa L.	Orissa
1189	IC451444	Oryza sativa L.	Orissa
1190	IC451415	Oryza sativa L.	Orissa
1191	IC451496	Oryza sativa L.	Orissa
1192	IC451491	Oryza sativa L.	Orissa
1193	IC451449	Oryza sativa L.	Orissa
1194	IC451452	Oryza sativa L.	Orissa
1195	IC451453	Oryza sativa L.	Orissa
1196	IC451408	Oryza sativa L.	Orissa
1197	IC451472	Oryza sativa L.	Orissa
1198	IC451411	Oryza sativa L.	Orissa
1199	IC451501	Oryza sativa L.	Orissa
1200	IC451475	Oryza sativa L.	Orissa
1201	IC451423	Oryza sativa L.	Orissa
1202	IC451461	Oryza sativa L.	Orissa
1203	IC451450	Oryza sativa L.	Orissa
1204	IC451468	Oryza sativa L.	Orissa
1205	IC451462	Oryza sativa L.	Orissa
1206	IC451459	Oryza sativa L.	Orissa
1207	IC451492	Oryza sativa L.	Orissa
1208	IC451476	Oryza sativa L.	Orissa
1209	IC451406	Oryza sativa L.	Orissa
1210	IC451417	Oryza sativa L.	Orissa
1211	IC451500	Oryza sativa L.	Orissa
1212	IC451432	Oryza sativa L.	Orissa
1213	IC451401	Oryza sativa L.	Orissa
1214	IC451480	Oryza sativa L.	Orissa
1215	IC451431	Oryza sativa L.	Orissa
1216	IC451404	Oryza sativa L.	Orissa
1217	IC451418	Oryza sativa L.	Orissa
1218	IC451464	Oryza sativa L.	Orissa
1219	IC451402	Oryza sativa L.	Orissa
1220	IC451479	Oryza sativa L.	Orissa
1221	IC451503	Oryza sativa L.	Orissa
1222	IC451471	Oryza sativa L.	Orissa
1223	IC451498	Oryza sativa L.	Orissa
1224	IC451458	Oryza sativa L.	Orissa
1225	IC451428	Oryza sativa L.	Orissa
1226	IC451465	Oryza sativa L.	Orissa
1227	IC451413	Oryza sativa L.	Orissa
1228	IC451440	Oryza sativa L.	Orissa
1229	IC451477	Oryza sativa L.	Orissa
1230	IC451405	Oryza sativa L.	Orissa
1231	IC451412	Oryza sativa L.	Orissa
1232	IC451499	Oryza sativa L.	Orissa
1233	IC451473	Oryza sativa L.	Orissa
1234	IC451456	Oryza sativa L.	Orissa
1235	IC451482	Oryza sativa L.	Orissa
1236	IC451434	Oryza sativa L.	Orissa
1237	IC451445	Oryza sativa L.	Orissa
1238	IC451429	Oryza sativa L.	Orissa
1239	IC451481	Oryza sativa L.	Orissa
1240	IC451497	Oryza sativa L.	Orissa
1241	IC451466	Oryza sativa L.	Orissa
1242	IC451409	Oryza sativa L.	Orissa
1243	IC451425	Oryza sativa L.	Orissa
1244	IC451490	Oryza sativa L.	Orissa
1245	IC451451	Oryza sativa L.	Orissa
1246	IC451504	Oryza sativa L.	Orissa
1247	IC451470	Oryza sativa L.	Orissa
1248	IC451416	Oryza sativa L.	Orissa
1249	IC451443	Oryza sativa L.	Orissa
1250	IC451489	Oryza sativa L.	Orissa
1251	IC451495	Oryza sativa L.	Orissa
1252	IC451446	Oryza sativa L.	Orissa
1253	IC451545	Oryza sativa L.	Orissa
1254	IC451527	Oryza sativa L.	Orissa
1255	IC451576	Oryza sativa L.	Orissa
1256	IC451514	Oryza sativa L.	Orissa
1257	IC451507	Oryza sativa L.	Orissa
1258	IC451528	Oryza sativa L.	Orissa
1259	IC451563	Oryza sativa L.	Orissa
1260	IC451559	Oryza sativa L.	Orissa
1261	IC451519	Oryza sativa L.	Orissa
1262	IC451569	Oryza sativa L.	Orissa
1263	IC451588	Oryza sativa L.	Orissa
1264	IC451547	Oryza sativa L.	Orissa
1265	IC451571	Oryza sativa L.	Orissa
1266	IC451537	Oryza sativa L.	Orissa
1267	IC451579	Oryza sativa L.	Orissa
1268	IC451589	Oryza sativa L.	Orissa
1269	IC451541	Oryza sativa L.	Orissa
1270	IC451508	Oryza sativa L.	Orissa
1271	IC451540	Oryza sativa L.	Orissa
1272	IC451555	Oryza sativa L.	Orissa
1273	IC451597	Oryza sativa L.	Orissa
1274	IC451603	Oryza sativa L.	Orissa
1275	IC451515	Oryza sativa L.	Orissa
1276	IC451587	Oryza sativa L.	Orissa
1277	IC451523	Oryza sativa L.	Orissa
1278	IC451561	Oryza sativa L.	Orissa
1279	IC451593	Oryza sativa L.	Orissa
1280	IC451600	Oryza sativa L.	Orissa
1281	IC451548	Oryza sativa L.	Orissa
1282	IC451539	Oryza sativa L.	Orissa
1283	IC451542	Oryza sativa L.	Orissa
1284	IC451581	Oryza sativa L.	Orissa
1285	IC451510	Oryza sativa L.	Orissa
1286	IC451534	Oryza sativa L.	Orissa
1287	IC451575	Oryza sativa L.	Orissa
1288	IC451565	Oryza sativa L.	Orissa
1289	IC451558	Oryza sativa L.	Orissa
1290	IC451529	Oryza sativa L.	Orissa
1291	IC451583	Oryza sativa L.	Orissa
1292	IC451572	Oryza sativa L.	Orissa
1293	IC451596	Oryza sativa L.	Orissa
1294	IC451601	Oryza sativa L.	Orissa
1295	IC451573	Oryza sativa L.	Orissa
1296	IC451574	Oryza sativa L.	Orissa
1297	IC451586	Oryza sativa L.	Orissa
1298	IC451544	Oryza sativa L.	Orissa
1299	IC451577	Oryza sativa L.	Orissa
1300	IC451566	Oryza sativa L.	Orissa
1301	IC451557	Oryza sativa L.	Orissa
1302	IC451518	Oryza sativa L.	Orissa
1303	IC451516	Oryza sativa L.	Orissa
1304	IC451525	Oryza sativa L.	Orissa
1305	IC451553	Oryza sativa L.	Orissa
1306	IC451512	Oryza sativa L.	Orissa
1307	IC451551	Oryza sativa L.	Orissa
1308	IC451602	Oryza sativa L.	Orissa
1309	IC451513	Oryza sativa L.	Orissa
1310	IC451535	Oryza sativa L.	Orissa
1311	IC451530	Oryza sativa L.	Orissa
1312	IC451570	Oryza sativa L.	Orissa
1313	IC451580	Oryza sativa L.	Orissa
1314	IC451543	Oryza sativa L.	Orissa
1315	IC451526	Oryza sativa L.	Orissa
1316	IC451560	Oryza sativa L.	Orissa
1317	IC451584	Oryza sativa L.	Orissa
1318	IC451606	Oryza sativa L.	Orissa
1319	IC451564	Oryza sativa L.	Orissa
1320	IC451509	Oryza sativa L.	Orissa
1321	IC451592	Oryza sativa L.	Orissa
1322	IC451506	Oryza sativa L.	Orissa
1323	IC451546	Oryza sativa L.	Orissa
1324	IC451591	Oryza sativa L.	Orissa
1325	IC451524	Oryza sativa L.	Orissa
1326	IC451554	Oryza sativa L.	Orissa
1327	IC451533	Oryza sativa L.	Orissa
1328	IC451531	Oryza sativa L.	Orissa
1329	IC451590	Oryza sativa L.	Orissa
1330	IC451532	Oryza sativa L.	Orissa
1331	IC451582	Oryza sativa L.	Orissa
1332	IC451520	Oryza sativa L.	Orissa
1333	IC451568	Oryza sativa L.	Orissa
1334	IC451538	Oryza sativa L.	Orissa
1335	IC451521	Oryza sativa L.	Orissa
1336	IC451549	Oryza sativa L.	Orissa
1337	IC451511	Oryza sativa L.	Orissa
1338	IC451550	Oryza sativa L.	Orissa
1339	IC451552	Oryza sativa L.	Orissa
1340	IC451595	Oryza sativa L.	Orissa
1341	IC451605	Oryza sativa L.	Orissa
1342	IC451599	Oryza sativa L.	Orissa
1343	IC451536	Oryza sativa L.	Orissa
1344	IC451737	Oryza sativa L.	Orissa
1345	IC451745	Oryza sativa L.	Orissa
1346	IC451747	Oryza sativa L.	Orissa
1347	IC451748	Oryza sativa L.	Orissa
1348	IC451735	Oryza sativa L.	Orissa
1349	IC451744	Oryza sativa L.	Orissa
1350	IC451743	Oryza sativa L.	Orissa
1351	IC451736	Oryza sativa L.	Orissa
1352	IC451739	Oryza sativa L.	Orissa
1353	IC451741	Oryza sativa L.	Orissa
1354	IC451732	Oryza sativa L.	Orissa
1355	IC451742	Oryza sativa L.	Orissa
1356	IC451811	Oryza sativa L.	Orissa
1357	IC452670	Oryza sativa L.	Orissa
1358	IC453303	Oryza sativa L.	Orissa
1359	IC453292	Oryza sativa L.	Orissa
1360	IC453285	Oryza sativa L.	Orissa
1361	IC453299	Oryza sativa L.	Orissa
1362	IC453288	Oryza sativa L.	Orissa
1363	IC453298	Oryza sativa L.	Orissa
1364	IC453287	Oryza sativa L.	Orissa
1365	IC453302	Oryza sativa L.	Orissa
1366	IC453295	Oryza sativa L.	Orissa
1367	IC453300	Oryza sativa L.	Orissa
1368	IC453291	Oryza sativa L.	Orissa
1369	IC453290	Oryza sativa L.	Orissa
1370	IC453283	Oryza sativa L.	Orissa
1371	IC453280	Oryza sativa L.	Orissa
1372	IC453294	Oryza sativa L.	Orissa
1373	IC453286	Oryza sativa L.	Orissa
1374	IC453289	Oryza sativa L.	Orissa
1375	IC453306	Oryza sativa L.	Orissa
1376	IC453296	Oryza sativa L.	Orissa
1377	IC453284	Oryza sativa L.	Orissa
1378	IC453301	Oryza sativa L.	Orissa
1379	IC453297	Oryza sativa L.	Orissa
1380	IC453793	Oryza sativa L.	Orissa
1381	IC453715	Oryza sativa L.	Orissa
1382	IC453719	Oryza sativa L.	Orissa
1383	IC453723	Oryza sativa L.	Orissa
1384	IC453740	Oryza sativa L.	Orissa
1385	IC453742	Oryza sativa L.	Orissa
1386	IC453705	Oryza sativa L.	Orissa
1387	IC453736	Oryza sativa L.	Orissa
1388	IC453798	Oryza sativa L.	Orissa
1389	IC453752	Oryza sativa L.	Orissa
1390	IC453778	Oryza sativa L.	Orissa
1391	IC453772	Oryza sativa L.	Orissa
1392	IC453701	Oryza sativa L.	Orissa
1393	IC453756	Oryza sativa L.	Orissa
1394	IC453725	Oryza sativa L.	Orissa
1395	IC453782	Oryza sativa L.	Orissa
1396	IC453805	Oryza sativa L.	Orissa
1397	IC453738	Oryza sativa L.	Orissa
1398	IC453710	Oryza sativa L.	Orissa
1399	IC453700	Oryza sativa L.	Orissa
1400	IC453781	Oryza sativa L.	Orissa
1401	IC453737	Oryza sativa L.	Orissa
1402	IC453806	Oryza sativa L.	Orissa
1403	IC453807	Oryza sativa L.	Orissa
1404	IC453795	Oryza sativa L.	Orissa
1405	IC453800	Oryza sativa L.	Orissa
1406	IC453713	Oryza sativa L.	Orissa
1407	IC453776	Oryza sativa L.	Orissa
1408	IC453712	Oryza sativa L.	Orissa
1409	IC453720	Oryza sativa L.	Orissa
1410	IC453751	Oryza sativa L.	Orissa
1411	IC453777	Oryza sativa L.	Orissa
1412	IC453750	Oryza sativa L.	Orissa
1413	IC453749	Oryza sativa L.	Orissa
1414	IC453780	Oryza sativa L.	Orissa
1415	IC453741	Oryza sativa L.	Orissa
1416	IC453783	Oryza sativa L.	Orissa
1417	IC453785	Oryza sativa L.	Orissa
1418	IC453787	Oryza sativa L.	Orissa
1419	IC453709	Oryza sativa L.	Orissa
1420	IC453744	Oryza sativa L.	Orissa
1421	IC453770	Oryza sativa L.	Orissa
1422	IC453748	Oryza sativa L.	Orissa
1423	IC453718	Oryza sativa L.	Orissa
1424	IC453729	Oryza sativa L.	Orissa
1425	IC453754	Oryza sativa L.	Orissa
1426	IC453727	Oryza sativa L.	Orissa
1427	IC453768	Oryza sativa L.	Orissa
1428	IC453732	Oryza sativa L.	Orissa
1429	IC453769	Oryza sativa L.	Orissa
1430	IC453771	Oryza sativa L.	Orissa
1431	IC453791	Oryza sativa L.	Orissa
1432	IC453735	Oryza sativa L.	Orissa
1433	IC453774	Oryza sativa L.	Orissa
1434	IC453758	Oryza sativa L.	Orissa
1435	IC453734	Oryza sativa L.	Orissa
1436	IC453731	Oryza sativa L.	Orissa
1437	IC453702	Oryza sativa L.	Orissa
1438	IC453759	Oryza sativa L.	Orissa
1439	IC453714	Oryza sativa L.	Orissa
1440	IC453786	Oryza sativa L.	Orissa
1441	IC453728	Oryza sativa L.	Orissa
1442	IC453764	Oryza sativa L.	Orissa
1443	IC453704	Oryza sativa L.	Orissa
1444	IC453724	Oryza sativa L.	Orissa
1445	IC453766	Oryza sativa L.	Orissa
1446	IC453697	Oryza sativa L.	Orissa
1447	IC453706	Oryza sativa L.	Orissa
1448	IC453803	Oryza sativa L.	Orissa
1449	IC453779	Oryza sativa L.	Orissa
1450	IC453708	Oryza sativa L.	Orissa
1451	IC453696	Oryza sativa L.	Orissa
1452	IC453743	Oryza sativa L.	Orissa
1453	IC453760	Oryza sativa L.	Orissa
1454	IC453784	Oryza sativa L.	Orissa
1455	IC453739	Oryza sativa L.	Orissa
1456	IC453804	Oryza sativa L.	Orissa
1457	IC453733	Oryza sativa L.	Orissa
1458	IC453775	Oryza sativa L.	Orissa
1459	IC453716	Oryza sativa L.	Orissa
1460	IC453746	Oryza sativa L.	Orissa
1461	IC453799	Oryza sativa L.	Orissa
1462	IC453792	Oryza sativa L.	Orissa
1463	IC453753	Oryza sativa L.	Orissa
1464	IC453699	Oryza sativa L.	Orissa
1465	IC453757	Oryza sativa L.	Orissa
1466	IC453721	Oryza sativa L.	Orissa
1467	IC453801	Oryza sativa L.	Orissa
1468	IC453789	Oryza sativa L.	Orissa
1469	IC453797	Oryza sativa L.	Orissa
1470	IC453796	Oryza sativa L.	Orissa
1471	IC453773	Oryza sativa L.	Orissa
1472	IC453762	Oryza sativa L.	Orissa
1473	IC453707	Oryza sativa L.	Orissa
1474	IC453761	Oryza sativa L.	Orissa
1475	IC453703	Oryza sativa L.	Orissa
1476	IC453726	Oryza sativa L.	Orissa
1477	IC453695	Oryza sativa L.	Orissa
1478	IC453794	Oryza sativa L.	Orissa
1479	IC453767	Oryza sativa L.	Orissa
1480	IC453790	Oryza sativa L.	Orissa
1481	IC453745	Oryza sativa L.	Orissa
1482	IC453788	Oryza sativa L.	Orissa
1483	IC453698	Oryza sativa L.	Orissa
1484	IC453692	Oryza sativa L.	Orissa
1485	IC453722	Oryza sativa L.	Orissa
1486	IC453711	Oryza sativa L.	Orissa
1487	IC453755	Oryza sativa L.	Orissa
1488	IC453717	Oryza sativa L.	Orissa
1489	IC453730	Oryza sativa L.	Orissa
1490	IC453802	Oryza sativa L.	Orissa
1491	IC453763	Oryza sativa L.	Orissa
1492	IC453765	Oryza sativa L.	Orissa
1493	IC453865	Oryza sativa L.	Orissa
1494	IC453823	Oryza sativa L.	Orissa
1495	IC453918	Oryza sativa L.	Orissa
1496	IC453872	Oryza sativa L.	Orissa
1497	EC204928	Oryza sativa L.	Orissa
1498	EC205030	Oryza sativa L.	Orissa
1499	EC205147	Oryza sativa L.	Orissa
1500	EC205206	Oryza sativa L.	Orissa
1501	IC86000	Oryza sativa L.	Orissa
1502	IC86048	Oryza sativa L.	Orissa
1503	IC86424	Oryza sativa L.	Orissa
1504	IC86428	Oryza sativa L.	Orissa
1505	IC86429	Oryza sativa L.	Orissa
1506	IC86431	Oryza sativa L.	Orissa
1507	IC86439	Oryza sativa L.	Orissa
1508	IC86441	Oryza sativa L.	Orissa
1509	IC86581A	Oryza sativa L.	Orissa
1510	EC182359	Oryza sativa L.	Orissa
1511	IC85986	Oryza sativa L.	Orissa
1512	IC145441	Oryza sativa L.	Tamil Nadu
1513	IC145442	Oryza sativa L.	Tamil Nadu
1514	IC145444	Oryza sativa L.	Tamil Nadu
1515	IC145445	Oryza sativa L.	Tamil Nadu
1516	IC145446	Oryza sativa L.	Tamil Nadu
1517	IC145447	Oryza sativa L.	Tamil Nadu
1518	IC145449	Oryza sativa L.	Tamil Nadu
1519	IC145450	Oryza sativa L.	Tamil Nadu
1520	IC145451	Oryza sativa L.	Tamil Nadu
1521	IC145452	Oryza sativa L.	Tamil Nadu
1522	IC145453	Oryza sativa L.	Tamil Nadu
1523	IC145454	Oryza sativa L.	Tamil Nadu
1524	IC145455	Oryza sativa L.	Tamil Nadu
1525	IC145456	Oryza sativa L.	Tamil Nadu
1526	IC145457	Oryza sativa L.	Tamil Nadu
1527	IC145458	Oryza sativa L.	Tamil Nadu
1528	IC199584	Oryza sativa L.	Tamil Nadu
1529	IC200093	Oryza sativa L.	Tamil Nadu
1530	IC200094	Oryza sativa L.	Tamil Nadu
1531	IC200096	Oryza sativa L.	Tamil Nadu
1532	IC200097	Oryza sativa L.	Tamil Nadu
1533	IC200098	Oryza sativa L.	Tamil Nadu
1534	IC200099	Oryza sativa L.	Tamil Nadu
1535	IC200100	Oryza sativa L.	Tamil Nadu
1536	IC200101	Oryza sativa L.	Tamil Nadu
1537	IC200102	Oryza sativa L.	Tamil Nadu
1538	IC200103	Oryza sativa L.	Tamil Nadu
1539	IC200104	Oryza sativa L.	Tamil Nadu
1540	IC200105	Oryza sativa L.	Tamil Nadu
1541	IC200106	Oryza sativa L.	Tamil Nadu
1542	IC200107	Oryza sativa L.	Tamil Nadu
1543	IC200108	Oryza sativa L.	Tamil Nadu
1544	IC200109	Oryza sativa L.	Tamil Nadu
1545	IC200110	Oryza sativa L.	Tamil Nadu
1546	IC200111	Oryza sativa L.	Tamil Nadu
1547	IC200112	Oryza sativa L.	Tamil Nadu
1548	IC200663	Oryza sativa L.	Tamil Nadu
1549	IC200664	Oryza sativa L.	Tamil Nadu
1550	IC200665	Oryza sativa L.	Tamil Nadu
1551	IC200666	Oryza sativa L.	Tamil Nadu
1552	IC200671	Oryza sativa L.	Tamil Nadu
1553	IC200672	Oryza sativa L.	Tamil Nadu
1554	IC200673	Oryza sativa L.	Tamil Nadu
1555	IC200674	Oryza sativa L.	Tamil Nadu
1556	IC200675	Oryza sativa L.	Tamil Nadu
1557	IC200676	Oryza sativa L.	Tamil Nadu
1558	IC200677	Oryza sativa L.	Tamil Nadu
1559	IC200678	Oryza sativa L.	Tamil Nadu
1560	IC200680	Oryza sativa L.	Tamil Nadu
1561	IC200681	Oryza sativa L.	Tamil Nadu
1562	IC200682	Oryza sativa L.	Tamil Nadu
1563	IC200683	Oryza sativa L.	Tamil Nadu
1564	IC65684	Oryza sativa L.	Tamil Nadu
1565	IC65889	Oryza sativa L.	Tamil Nadu
1566	IC65905A	Oryza sativa L.	Tamil Nadu
1567	IC65999A	Oryza sativa L.	Tamil Nadu
1568	IC66135	Oryza sativa L.	Tamil Nadu
1569	IC66215B	Oryza sativa L.	Tamil Nadu
1570	IC70685A	Oryza sativa L.	Tamil Nadu
1571	IC70688	Oryza sativa L.	Tamil Nadu
1572	IC70793B	Oryza sativa L.	Tamil Nadu
1573	IC70843A	Oryza sativa L.	Tamil Nadu
1574	IC70865A	Oryza sativa L.	Tamil Nadu
1575	IC70879A	Oryza sativa L.	Tamil Nadu
1576	IC70880	Oryza sativa L.	Tamil Nadu
1577	IC85712	Oryza sativa L.	Tamil Nadu
1578	IC85722	Oryza sativa L.	Tamil Nadu
1579	IC85724	Oryza sativa L.	Tamil Nadu
1580	IC85812A	Oryza sativa L.	Tamil Nadu
1581	IC85815	Oryza sativa L.	Tamil Nadu
1582	IC86476	Oryza sativa L.	Tamil Nadu
1583	IC86635	Oryza sativa L.	Tamil Nadu
1584	IC449572X	Oryza sativa L.	Tamil Nadu
1585	IC302925	Oryza sativa L.	Tamil Nadu
1586	IC302979	Oryza sativa L.	Tamil Nadu
1587	IC302924	Oryza sativa L.	Tamil Nadu
1588	IC302978	Oryza sativa L.	Tamil Nadu
1589	IC524684	Oryza sativa L.	Tamil Nadu
1590	IC524700	Oryza sativa L.	Tamil Nadu
1591	IC524716	Oryza sativa L.	Tamil Nadu
1592	IC524732	Oryza sativa L.	Tamil Nadu
1593	IC524748	Oryza sativa L.	Tamil Nadu
1594	IC524764	Oryza sativa L.	Tamil Nadu
1595	IC524780	Oryza sativa L.	Tamil Nadu
1596	IC524798	Oryza sativa L.	Tamil Nadu
1597	IC524814	Oryza sativa L.	Tamil Nadu
1598	IC524830	Oryza sativa L.	Tamil Nadu
1599	IC524846	Oryza sativa L.	Tamil Nadu
1600	IC524862	Oryza sativa L.	Tamil Nadu
1601	IC524878	Oryza sativa L.	Tamil Nadu
1602	IC524894	Oryza sativa L.	Tamil Nadu
1603	IC524910	Oryza sativa L.	Tamil Nadu
1604	IC524926	Oryza sativa L.	Tamil Nadu
1605	IC524942	Oryza sativa L.	Tamil Nadu
1606	IC524960	Oryza sativa L.	Tamil Nadu
1607	IC524976	Oryza sativa L.	Tamil Nadu
1608	IC524676	Oryza sativa L.	Tamil Nadu
1609	IC524692	Oryza sativa L.	Tamil Nadu
1610	IC524708	Oryza sativa L.	Tamil Nadu
1611	IC524724	Oryza sativa L.	Tamil Nadu
1612	IC524740	Oryza sativa L.	Tamil Nadu
1613	IC524756	Oryza sativa L.	Tamil Nadu
1614	IC524772	Oryza sativa L.	Tamil Nadu
1615	IC524788	Oryza sativa L.	Tamil Nadu
1616	IC524806	Oryza sativa L.	Tamil Nadu
1617	IC524822	Oryza sativa L.	Tamil Nadu
1618	IC524838	Oryza sativa L.	Tamil Nadu
1619	IC524854	Oryza sativa L.	Tamil Nadu
1620	IC524870	Oryza sativa L.	Tamil Nadu
1621	IC524886	Oryza sativa L.	Tamil Nadu
1622	IC524902	Oryza sativa L.	Tamil Nadu
1623	IC524918	Oryza sativa L.	Tamil Nadu
1624	IC524934	Oryza sativa L.	Tamil Nadu
1625	IC524952	Oryza sativa L.	Tamil Nadu
1626	IC524968	Oryza sativa L.	Tamil Nadu
1627	IC524984	Oryza sativa L.	Tamil Nadu
1628	IC525000	Oryza sativa L.	Tamil Nadu
1629	IC524685	Oryza sativa L.	Tamil Nadu
1630	IC524701	Oryza sativa L.	Tamil Nadu
1631	IC524717	Oryza sativa L.	Tamil Nadu
1632	IC524733	Oryza sativa L.	Tamil Nadu
1633	IC524749	Oryza sativa L.	Tamil Nadu
1634	IC524765	Oryza sativa L.	Tamil Nadu
1635	IC524781	Oryza sativa L.	Tamil Nadu
1636	IC524799	Oryza sativa L.	Tamil Nadu
1637	IC524815	Oryza sativa L.	Tamil Nadu
1638	IC524831	Oryza sativa L.	Tamil Nadu
1639	IC524847	Oryza sativa L.	Tamil Nadu
1640	IC524863	Oryza sativa L.	Tamil Nadu
1641	IC524879	Oryza sativa L.	Tamil Nadu
1642	IC524895	Oryza sativa L.	Tamil Nadu
1643	IC524911	Oryza sativa L.	Tamil Nadu
1644	IC524927	Oryza sativa L.	Tamil Nadu
1645	IC524943	Oryza sativa L.	Tamil Nadu
1646	IC524961	Oryza sativa L.	Tamil Nadu
1647	IC524977	Oryza sativa L.	Tamil Nadu
1648	IC524993	Oryza sativa L.	Tamil Nadu
1649	IC524677	Oryza sativa L.	Tamil Nadu
1650	IC524693	Oryza sativa L.	Tamil Nadu
1651	IC524709	Oryza sativa L.	Tamil Nadu
1652	IC524725	Oryza sativa L.	Tamil Nadu
1653	IC524741	Oryza sativa L.	Tamil Nadu
1654	IC524757	Oryza sativa L.	Tamil Nadu
1655	IC524773	Oryza sativa L.	Tamil Nadu
1656	IC524789	Oryza sativa L.	Tamil Nadu
1657	IC524807	Oryza sativa L.	Tamil Nadu
1658	IC524823	Oryza sativa L.	Tamil Nadu
1659	IC524839	Oryza sativa L.	Tamil Nadu
1660	IC524855	Oryza sativa L.	Tamil Nadu
1661	IC524871	Oryza sativa L.	Tamil Nadu
1662	IC524887	Oryza sativa L.	Tamil Nadu
1663	IC524903	Oryza sativa L.	Tamil Nadu
1664	IC524919	Oryza sativa L.	Tamil Nadu
1665	IC524935	Oryza sativa L.	Tamil Nadu
1666	IC524953	Oryza sativa L.	Tamil Nadu
1667	IC524969	Oryza sativa L.	Tamil Nadu
1668	IC524985	Oryza sativa L.	Tamil Nadu
1669	IC525001	Oryza sativa L.	Tamil Nadu
1670	IC524686	Oryza sativa L.	Tamil Nadu
1671	IC524702	Oryza sativa L.	Tamil Nadu
1672	IC524718	Oryza sativa L.	Tamil Nadu
1673	IC524734	Oryza sativa L.	Tamil Nadu
1674	IC524750	Oryza sativa L.	Tamil Nadu
1675	IC524766	Oryza sativa L.	Tamil Nadu
1676	IC524782	Oryza sativa L.	Tamil Nadu
1677	IC524800	Oryza sativa L.	Tamil Nadu
1678	IC524816	Oryza sativa L.	Tamil Nadu
1679	IC524832	Oryza sativa L.	Tamil Nadu
1680	IC524848	Oryza sativa L.	Tamil Nadu
1681	IC524864	Oryza sativa L.	Tamil Nadu
1682	IC524880	Oryza sativa L.	Tamil Nadu
1683	IC524896	Oryza sativa L.	Tamil Nadu
1684	IC524912	Oryza sativa L.	Tamil Nadu
1685	IC524928	Oryza sativa L.	Tamil Nadu
1686	IC524944	Oryza sativa L.	Tamil Nadu
1687	IC524962	Oryza sativa L.	Tamil Nadu
1688	IC524978	Oryza sativa L.	Tamil Nadu
1689	IC524994	Oryza sativa L.	Tamil Nadu
1690	IC524678	Oryza sativa L.	Tamil Nadu
1691	IC524694	Oryza sativa L.	Tamil Nadu
1692	IC524710	Oryza sativa L.	Tamil Nadu
1693	IC524726	Oryza sativa L.	Tamil Nadu
1694	IC524742	Oryza sativa L.	Tamil Nadu
1695	IC524758	Oryza sativa L.	Tamil Nadu
1696	IC524774	Oryza sativa L.	Tamil Nadu
1697	IC524790	Oryza sativa L.	Tamil Nadu
1698	IC524808	Oryza sativa L.	Tamil Nadu
1699	IC524824	Oryza sativa L.	Tamil Nadu
1700	IC524840	Oryza sativa L.	Tamil Nadu
1701	IC524856	Oryza sativa L.	Tamil Nadu
1702	IC524872	Oryza sativa L.	Tamil Nadu
1703	IC524888	Oryza sativa L.	Tamil Nadu
1704	IC524904	Oryza sativa L.	Tamil Nadu
1705	IC524920	Oryza sativa L.	Tamil Nadu
1706	IC524936	Oryza sativa L.	Tamil Nadu
1707	IC524954	Oryza sativa L.	Tamil Nadu
1708	IC524970	Oryza sativa L.	Tamil Nadu
1709	IC524986	Oryza sativa L.	Tamil Nadu
1710	IC524687	Oryza sativa L.	Tamil Nadu
1711	IC524703	Oryza sativa L.	Tamil Nadu
1712	IC524719	Oryza sativa L.	Tamil Nadu
1713	IC524735	Oryza sativa L.	Tamil Nadu
1714	IC524751	Oryza sativa L.	Tamil Nadu
1715	IC524767	Oryza sativa L.	Tamil Nadu
1716	IC524783	Oryza sativa L.	Tamil Nadu
1717	IC524801	Oryza sativa L.	Tamil Nadu
1718	IC524817	Oryza sativa L.	Tamil Nadu
1719	IC524833	Oryza sativa L.	Tamil Nadu
1720	IC524849	Oryza sativa L.	Tamil Nadu
1721	IC524865	Oryza sativa L.	Tamil Nadu
1722	IC524881	Oryza sativa L.	Tamil Nadu
1723	IC524897	Oryza sativa L.	Tamil Nadu
1724	IC524913	Oryza sativa L.	Tamil Nadu
1725	IC524929	Oryza sativa L.	Tamil Nadu
1726	IC524945	Oryza sativa L.	Tamil Nadu
1727	IC524963	Oryza sativa L.	Tamil Nadu
1728	IC524979	Oryza sativa L.	Tamil Nadu
1729	IC524995	Oryza sativa L.	Tamil Nadu
1730	IC524679	Oryza sativa L.	Tamil Nadu
1731	IC524695	Oryza sativa L.	Tamil Nadu
1732	IC524711	Oryza sativa L.	Tamil Nadu
1733	IC524727	Oryza sativa L.	Tamil Nadu
1734	IC524743	Oryza sativa L.	Tamil Nadu
1735	IC524759	Oryza sativa L.	Tamil Nadu
1736	IC524775	Oryza sativa L.	Tamil Nadu
1737	IC524791	Oryza sativa L.	Tamil Nadu
1738	IC524809	Oryza sativa L.	Tamil Nadu
1739	IC524825	Oryza sativa L.	Tamil Nadu
1740	IC524841	Oryza sativa L.	Tamil Nadu
1741	IC524873	Oryza sativa L.	Tamil Nadu
1742	IC524889	Oryza sativa L.	Tamil Nadu
1743	IC524905	Oryza sativa L.	Tamil Nadu
1744	IC524921	Oryza sativa L.	Tamil Nadu
1745	IC524937	Oryza sativa L.	Tamil Nadu
1746	IC524955	Oryza sativa L.	Tamil Nadu
1747	IC524971	Oryza sativa L.	Tamil Nadu
1748	IC524987	Oryza sativa L.	Tamil Nadu
1749	IC525003	Oryza sativa L.	Tamil Nadu
1750	IC524688	Oryza sativa L.	Tamil Nadu
1751	IC524704	Oryza sativa L.	Tamil Nadu
1752	IC524720	Oryza sativa L.	Tamil Nadu
1753	IC524736	Oryza sativa L.	Tamil Nadu
1754	IC524752	Oryza sativa L.	Tamil Nadu
1755	IC524768	Oryza sativa L.	Tamil Nadu
1756	IC524784	Oryza sativa L.	Tamil Nadu
1757	IC524802	Oryza sativa L.	Tamil Nadu
1758	IC524818	Oryza sativa L.	Tamil Nadu
1759	IC524834	Oryza sativa L.	Tamil Nadu
1760	IC524850	Oryza sativa L.	Tamil Nadu
1761	IC524866	Oryza sativa L.	Tamil Nadu
1762	IC524882	Oryza sativa L.	Tamil Nadu
1763	IC524898	Oryza sativa L.	Tamil Nadu
1764	IC524914	Oryza sativa L.	Tamil Nadu
1765	IC524930	Oryza sativa L.	Tamil Nadu
1766	IC524947	Oryza sativa L.	Tamil Nadu
1767	IC524964	Oryza sativa L.	Tamil Nadu
1768	IC524980	Oryza sativa L.	Tamil Nadu
1769	IC524996	Oryza sativa L.	Tamil Nadu
1770	IC524680	Oryza sativa L.	Tamil Nadu
1771	IC524696	Oryza sativa L.	Tamil Nadu
1772	IC524712	Oryza sativa L.	Tamil Nadu
1773	IC524728	Oryza sativa L.	Tamil Nadu
1774	IC524744	Oryza sativa L.	Tamil Nadu
1775	IC524760	Oryza sativa L.	Tamil Nadu
1776	IC524776	Oryza sativa L.	Tamil Nadu
1777	IC524792	Oryza sativa L.	Tamil Nadu
1778	IC524810	Oryza sativa L.	Tamil Nadu
1779	IC524826	Oryza sativa L.	Tamil Nadu
1780	IC524842	Oryza sativa L.	Tamil Nadu
1781	IC524858	Oryza sativa L.	Tamil Nadu
1782	IC524874	Oryza sativa L.	Tamil Nadu
1783	IC524890	Oryza sativa L.	Tamil Nadu
1784	IC524906	Oryza sativa L.	Tamil Nadu
1785	IC524922	Oryza sativa L.	Tamil Nadu
1786	IC524938	Oryza sativa L.	Tamil Nadu
1787	IC524956	Oryza sativa L.	Tamil Nadu
1788	IC524972	Oryza sativa L.	Tamil Nadu
1789	IC524988	Oryza sativa L.	Tamil Nadu
1790	IC525004	Oryza sativa L.	Tamil Nadu
1791	IC524689	Oryza sativa L.	Tamil Nadu
1792	IC524705	Oryza sativa L.	Tamil Nadu
1793	IC524721	Oryza sativa L.	Tamil Nadu
1794	IC524737	Oryza sativa L.	Tamil Nadu
1795	IC524753	Oryza sativa L.	Tamil Nadu
1796	IC524769	Oryza sativa L.	Tamil Nadu
1797	IC524785	Oryza sativa L.	Tamil Nadu
1798	IC524803	Oryza sativa L.	Tamil Nadu
1799	IC524819	Oryza sativa L.	Tamil Nadu
1800	IC524835	Oryza sativa L.	Tamil Nadu
1801	IC524851	Oryza sativa L.	Tamil Nadu
1802	IC524867	Oryza sativa L.	Tamil Nadu
1803	IC524883	Oryza sativa L.	Tamil Nadu
1804	IC524899	Oryza sativa L.	Tamil Nadu
1805	IC524915	Oryza sativa L.	Tamil Nadu
1806	IC524931	Oryza sativa L.	Tamil Nadu
1807	IC524949	Oryza sativa L.	Tamil Nadu
1808	IC524965	Oryza sativa L.	Tamil Nadu
1809	IC524981	Oryza sativa L.	Tamil Nadu
1810	IC524997	Oryza sativa L.	Tamil Nadu
1811	IC524681	Oryza sativa L.	Tamil Nadu
1812	IC524697	Oryza sativa L.	Tamil Nadu
1813	IC524713	Oryza sativa L.	Tamil Nadu
1814	IC524729	Oryza sativa L.	Tamil Nadu
1815	IC524745	Oryza sativa L.	Tamil Nadu
1816	IC524761	Oryza sativa L.	Tamil Nadu
1817	IC524777	Oryza sativa L.	Tamil Nadu
1818	IC524793	Oryza sativa L.	Tamil Nadu
1819	IC524811	Oryza sativa L.	Tamil Nadu
1820	IC524827	Oryza sativa L.	Tamil Nadu
1821	IC524843	Oryza sativa L.	Tamil Nadu
1822	IC524859	Oryza sativa L.	Tamil Nadu
1823	IC524875	Oryza sativa L.	Tamil Nadu
1824	IC524891	Oryza sativa L.	Tamil Nadu
1825	IC524907	Oryza sativa L.	Tamil Nadu
1826	IC524923	Oryza sativa L.	Tamil Nadu
1827	IC524939	Oryza sativa L.	Tamil Nadu
1828	IC524957	Oryza sativa L.	Tamil Nadu
1829	IC524973	Oryza sativa L.	Tamil Nadu
1830	IC524989	Oryza sativa L.	Tamil Nadu
1831	IC525005	Oryza sativa L.	Tamil Nadu
1832	IC524674	Oryza sativa L.	Tamil Nadu
1833	IC524690	Oryza sativa L.	Tamil Nadu
1834	IC524706	Oryza sativa L.	Tamil Nadu
1835	IC524722	Oryza sativa L.	Tamil Nadu
1836	IC524738	Oryza sativa L.	Tamil Nadu
1837	IC524754	Oryza sativa L.	Tamil Nadu
1838	IC524770	Oryza sativa L.	Tamil Nadu
1839	IC524786	Oryza sativa L.	Tamil Nadu
1840	IC524804	Oryza sativa L.	Tamil Nadu
1841	IC524820	Oryza sativa L.	Tamil Nadu
1842	IC524836	Oryza sativa L.	Tamil Nadu
1843	IC524852	Oryza sativa L.	Tamil Nadu
1844	IC524868	Oryza sativa L.	Tamil Nadu
1845	IC524884	Oryza sativa L.	Tamil Nadu
1846	IC524900	Oryza sativa L.	Tamil Nadu
1847	IC524916	Oryza sativa L.	Tamil Nadu
1848	IC524932	Oryza sativa L.	Tamil Nadu
1849	IC524950	Oryza sativa L.	Tamil Nadu
1850	IC524966	Oryza sativa L.	Tamil Nadu
1851	IC524982	Oryza sativa L.	Tamil Nadu
1852	IC524998	Oryza sativa L.	Tamil Nadu
1853	IC524682	Oryza sativa L.	Tamil Nadu
1854	IC524698	Oryza sativa L.	Tamil Nadu
1855	IC524714	Oryza sativa L.	Tamil Nadu
1856	IC524730	Oryza sativa L.	Tamil Nadu
1857	IC524746	Oryza sativa L.	Tamil Nadu
1858	IC524762	Oryza sativa L.	Tamil Nadu
1859	IC524778	Oryza sativa L.	Tamil Nadu
1860	IC524796	Oryza sativa L.	Tamil Nadu
1861	IC524812	Oryza sativa L.	Tamil Nadu
1862	IC524828	Oryza sativa L.	Tamil Nadu
1863	IC524844	Oryza sativa L.	Tamil Nadu
1864	IC524860	Oryza sativa L.	Tamil Nadu
1865	IC524876	Oryza sativa L.	Tamil Nadu
1866	IC524892	Oryza sativa L.	Tamil Nadu
1867	IC524908	Oryza sativa L.	Tamil Nadu
1868	IC524924	Oryza sativa L.	Tamil Nadu
1869	IC524940	Oryza sativa L.	Tamil Nadu
1870	IC524958	Oryza sativa L.	Tamil Nadu
1871	IC524974	Oryza sativa L.	Tamil Nadu
1872	IC524990	Oryza sativa L.	Tamil Nadu
1873	IC525006	Oryza sativa L.	Tamil Nadu
1874	IC524675	Oryza sativa L.	Tamil Nadu
1875	IC524691	Oryza sativa L.	Tamil Nadu
1876	IC524707	Oryza sativa L.	Tamil Nadu
1877	IC524723	Oryza sativa L.	Tamil Nadu
1878	IC524739	Oryza sativa L.	Tamil Nadu
1879	IC524755	Oryza sativa L.	Tamil Nadu
1880	IC524771	Oryza sativa L.	Tamil Nadu
1881	IC524787	Oryza sativa L.	Tamil Nadu
1882	IC524805	Oryza sativa L.	Tamil Nadu
1883	IC524821	Oryza sativa L.	Tamil Nadu
1884	IC524837	Oryza sativa L.	Tamil Nadu
1885	IC524853	Oryza sativa L.	Tamil Nadu
1886	IC524869	Oryza sativa L.	Tamil Nadu
1887	IC524885	Oryza sativa L.	Tamil Nadu
1888	IC524901	Oryza sativa L.	Tamil Nadu
1889	IC524917	Oryza sativa L.	Tamil Nadu
1890	IC524933	Oryza sativa L.	Tamil Nadu
1891	IC524951	Oryza sativa L.	Tamil Nadu
1892	IC524967	Oryza sativa L.	Tamil Nadu
1893	IC524983	Oryza sativa L.	Tamil Nadu
1894	IC524999	Oryza sativa L.	Tamil Nadu
1895	IC524683	Oryza sativa L.	Tamil Nadu
1896	IC524699	Oryza sativa L.	Tamil Nadu
1897	IC524715	Oryza sativa L.	Tamil Nadu
1898	IC524731	Oryza sativa L.	Tamil Nadu
1899	IC524747	Oryza sativa L.	Tamil Nadu
1900	IC524763	Oryza sativa L.	Tamil Nadu
1901	IC524779	Oryza sativa L.	Tamil Nadu
1902	IC524797	Oryza sativa L.	Tamil Nadu
1903	IC524813	Oryza sativa L.	Tamil Nadu
1904	IC524829	Oryza sativa L.	Tamil Nadu
1905	IC524845	Oryza sativa L.	Tamil Nadu
1906	IC524861	Oryza sativa L.	Tamil Nadu
1907	IC524877	Oryza sativa L.	Tamil Nadu
1908	IC524893	Oryza sativa L.	Tamil Nadu
1909	IC524909	Oryza sativa L.	Tamil Nadu
1910	IC524925	Oryza sativa L.	Tamil Nadu
1911	IC524941	Oryza sativa L.	Tamil Nadu
1912	IC524959	Oryza sativa L.	Tamil Nadu
1913	IC525007	Oryza sativa L.	Tamil Nadu
1914	IC525008	Oryza sativa L.	Tamil Nadu
1915	IC525024	Oryza sativa L.	Tamil Nadu
1916	IC525040	Oryza sativa L.	Tamil Nadu
1917	IC525057	Oryza sativa L.	Tamil Nadu
1918	IC525075	Oryza sativa L.	Tamil Nadu
1919	IC525092	Oryza sativa L.	Tamil Nadu
1920	IC525108	Oryza sativa L.	Tamil Nadu
1921	IC525124	Oryza sativa L.	Tamil Nadu
1922	IC525142	Oryza sativa L.	Tamil Nadu
1923	IC525159	Oryza sativa L.	Tamil Nadu
1924	IC393403	Oryza sativa L.	Tamil Nadu
1925	IC525016	Oryza sativa L.	Tamil Nadu
1926	IC525032	Oryza sativa L.	Tamil Nadu
1927	IC525048	Oryza sativa L.	Tamil Nadu
1928	IC525066	Oryza sativa L.	Tamil Nadu
1929	IC525084	Oryza sativa L.	Tamil Nadu
1930	IC525100	Oryza sativa L.	Tamil Nadu
1931	IC525116	Oryza sativa L.	Tamil Nadu
1932	IC525133	Oryza sativa L.	Tamil Nadu
1933	IC525150	Oryza sativa L.	Tamil Nadu
1934	IC525167	Oryza sativa L.	Tamil Nadu
1935	IC525009	Oryza sativa L.	Tamil Nadu
1936	IC525025	Oryza sativa L.	Tamil Nadu
1937	IC525041	Oryza sativa L.	Tamil Nadu
1938	IC525058	Oryza sativa L.	Tamil Nadu
1939	IC525076	Oryza sativa L.	Tamil Nadu
1940	IC525093	Oryza sativa L.	Tamil Nadu
1941	IC525109	Oryza sativa L.	Tamil Nadu
1942	IC525125	Oryza sativa L.	Tamil Nadu
1943	IC525143	Oryza sativa L.	Tamil Nadu
1944	IC525160	Oryza sativa L.	Tamil Nadu
1945	IC525017	Oryza sativa L.	Tamil Nadu
1946	IC525033	Oryza sativa L.	Tamil Nadu
1947	IC525049	Oryza sativa L.	Tamil Nadu
1948	IC525067	Oryza sativa L.	Tamil Nadu
1949	IC525085	Oryza sativa L.	Tamil Nadu
1950	IC525101	Oryza sativa L.	Tamil Nadu
1951	IC525117	Oryza sativa L.	Tamil Nadu
1952	IC525135	Oryza sativa L.	Tamil Nadu
1953	IC525151	Oryza sativa L.	Tamil Nadu
1954	IC525168	Oryza sativa L.	Tamil Nadu
1955	IC525010	Oryza sativa L.	Tamil Nadu
1956	IC525026	Oryza sativa L.	Tamil Nadu
1957	IC525042	Oryza sativa L.	Tamil Nadu
1958	IC525059	Oryza sativa L.	Tamil Nadu
1959	IC525077	Oryza sativa L.	Tamil Nadu
1960	IC525094	Oryza sativa L.	Tamil Nadu
1961	IC525110	Oryza sativa L.	Tamil Nadu
1962	IC525126	Oryza sativa L.	Tamil Nadu
1963	IC525144	Oryza sativa L.	Tamil Nadu
1964	IC525161	Oryza sativa L.	Tamil Nadu
1965	IC525018	Oryza sativa L.	Tamil Nadu
1966	IC525034	Oryza sativa L.	Tamil Nadu
1967	IC525050	Oryza sativa L.	Tamil Nadu
1968	IC525068	Oryza sativa L.	Tamil Nadu
1969	IC525086	Oryza sativa L.	Tamil Nadu
1970	IC525102	Oryza sativa L.	Tamil Nadu
1971	IC525118	Oryza sativa L.	Tamil Nadu
1972	IC525136	Oryza sativa L.	Tamil Nadu
1973	IC525152	Oryza sativa L.	Tamil Nadu
1974	IC525169	Oryza sativa L.	Tamil Nadu
1975	IC525011	Oryza sativa L.	Tamil Nadu
1976	IC525027	Oryza sativa L.	Tamil Nadu
1977	IC525043	Oryza sativa L.	Tamil Nadu
1978	IC525061	Oryza sativa L.	Tamil Nadu
1979	IC525078	Oryza sativa L.	Tamil Nadu
1980	IC525095	Oryza sativa L.	Tamil Nadu
1981	IC525111	Oryza sativa L.	Tamil Nadu
1982	IC525127	Oryza sativa L.	Tamil Nadu
1983	IC525145	Oryza sativa L.	Tamil Nadu
1984	IC525162	Oryza sativa L.	Tamil Nadu
1985	IC525019	Oryza sativa L.	Tamil Nadu
1986	IC525035	Oryza sativa L.	Tamil Nadu
1987	IC525051	Oryza sativa L.	Tamil Nadu
1988	IC525070	Oryza sativa L.	Tamil Nadu
1989	IC525087	Oryza sativa L.	Tamil Nadu
1990	IC525103	Oryza sativa L.	Tamil Nadu
1991	IC525119	Oryza sativa L.	Tamil Nadu
1992	IC525137	Oryza sativa L.	Tamil Nadu
1993	IC525153	Oryza sativa L.	Tamil Nadu
1994	IC525170	Oryza sativa L.	Tamil Nadu
1995	IC525012	Oryza sativa L.	Tamil Nadu
1996	IC525028	Oryza sativa L.	Tamil Nadu
1997	IC525044	Oryza sativa L.	Tamil Nadu
1998	IC525062	Oryza sativa L.	Tamil Nadu
[truncated: 244 more rows]
